# Supplementary material for: Perceptions, attitudes, practices, and factors associated with COVID-19 vaccination among travelers in the Democratic Republic of the Congo
Source: Trop Dis Travel Med Vaccines. 2025 Apr 15;11:10. doi: 10.1186/s40794-024-00240-1 (PMC11998446; doi:10.1186/s40794-024-00240-1)
Supplement: Supplementary file 10 — Supplementary Material 10 [file 40794_2024_240_MOESM10_ESM.csv]

Province	Site	Age	Age1	Education	Matrimonial_Status	Religion	Occupation	Transport	Travel_Reason	Vaccination	Vaccination1	C19_Despite_Vaccine	Vaccine_Type	Doses	Vaccination_PreventionC19	Vaccination_Awareness	Vaccination_Constraint	Vaccination_Travel_ease	Vaccination_HistoryC19	Vaccination_FearC19	Vaccination_Other	NoVaccination_DiseaseInexistence	NoVaccination_DiseaseDisappear	NoVaccination_SideEffects	NoVaccination_TrustInGod	NoVaccination_Unsafe_Ineffective	NoVaccination_SitesUnknown	NoVaccination_GoodHealth	NoVaccination_AttitudeHCWs	P_Vaccine.protection	P_Herd.immunity	P_Elimination.PoE	P_One.dose	P_Vaccine.age	P_Side.effects	P_Allergies	P_Chronic.diseases	A_Concerned.COVID19	A_Vaccine.confidence	A_Vaccine.availability	A_Vaccine.PoE	P_Handwashing	P_Mask	P_Social.distancing	P_Covering	P_Test.COVID19
Kinshasa	Aeroport Ndjili	45	45 to 59 years	Tertiary	Married	Protestant	Other	Aircraft	Work	Yes	0	Non	Pfizer	2 doses	0	0	0	0	0	1	0									Don't know	Don't know	Don't know	Don't know	Don't know	Don't know	Don't know	Don't know	Agree	Disagree	Agree	Agree	No	No	No	No	Yes
Kinshasa	Aeroport Ndjili	40	30 to 44 years	Tertiary	Married	Catholicism	Civil servant	Aircraft	Work	No	1	Non										0	0	0	0	1	0	0	0	Don't know	Don't know	Don't know	Don't know	Don't know	Don't know	Don't know	Don't know	Agree	Undecided	Undecided	Disagree	No	No	No	No	No
Kinshasa	Aeroport Ndjili	25	18 to 29 years	Secondary	SIngle	Protestant	Other	Aircraft	Other	Yes	0	Non	Johnson & Johnson	1 dose	1	0	0	0	0	0	0									Don't know	Don't know	Don't know	Don't know	Don't know	Don't know	Don't know	Don't know	Agree	Agree	Agree	Agree	No	No	No	No	Yes
Kinshasa	Aeroport Ndjili	28	18 to 29 years	Tertiary	Married	Other	Other	Aircraft	Other	Yes	0	Non	Johnson & Johnson	1 dose	1	0	0	0	0	0	0									Don't know	Don't know	Don't know	Don't know	Don't know	Don't know	Don't know	Don't know	Undecided	Undecided	Undecided	Disagree	Yes	Yes	No	No	No
Kinshasa	Aeroport Ndjili	30	30 to 44 years	Tertiary	Married	Protestant	Other	Aircraft	Work	Yes	0	Non	Johnson & Johnson	1 dose	0	0	0	1	0	0	0									Don't know	Don't know	Don't know	Don't know	Don't know	Don't know	Don't know	Don't know	Agree	Disagree	Agree	Disagree	No	No	No	No	No
Kinshasa	Aeroport Ndjili	35	30 to 44 years	Tertiary	Married	Other	Other	Aircraft	Work	Yes	0	Non	Johnson & Johnson	1 dose	1	0	0	0	0	0	0									Don't know	Yes	Don't know	Don't know	Don't know	Yes	Don't know	Don't know	Agree	Agree	Agree	Agree	No	No	No	No	Yes
Kinshasa	Aeroport Ndjili	45	45 to 59 years	Tertiary	Married	Catholicism	Other	Aircraft	Work	Yes	0	Non	Johnson & Johnson	1 dose	0	0	0	1	0	0	0									Don't know	Don't know	Don't know	Don't know	Don't know	Yes	Don't know	Don't know	Disagree	Agree	Agree	Disagree	No	No	No	No	No
Kinshasa	Aeroport Ndjili	30	30 to 44 years	Tertiary	SIngle	Other	Other	Aircraft	Other	Yes	0	Non	Johnson & Johnson	1 dose	0	0	0	1	0	0	0									No	Don't know	Don't know	Don't know	Don't know	Don't know	Don't know	Don't know	Agree	Disagree	Disagree	Disagree	No	No	No	Yes	No
Kinshasa	Aeroport Ndjili	40	30 to 44 years	Tertiary	Married	Catholicism	Other	Aircraft	Other	Yes	0	Non	Moderna	2 doses	0	0	0	1	0	0	0									No	Don't know	Don't know	Don't know	Don't know	Yes	Don't know	Don't know	Disagree	Disagree	Undecided	Disagree	No	No	No	No	No
Kinshasa	Aeroport Ndjili	30	30 to 44 years	Tertiary	Married	Protestant	Other	Aircraft	Other	Yes	0	Non	Johnson & Johnson	1 dose	1	0	0	0	0	0	0									No	Don't know	Don't know	Don't know	Don't know	Don't know	Don't know	Don't know	Disagree	Agree	Agree	Agree	No	No	No	Yes	Yes
Kinshasa	Aeroport Ndjili	25	18 to 29 years	Secondary	SIngle	Other	Other	Aircraft	Other	No	1	Non										0	0	1	0	1	0	0	0	No	Don't know	Don't know	Don't know	Don't know	Don't know	Don't know	Don't know	Disagree	Agree	Undecided	Disagree	No	No	No	No	No
Kinshasa	Aeroport Ndjili	30	30 to 44 years	Tertiary	Married	Protestant	Unemployed	Aircraft	Work	Yes	0	Non	Johnson & Johnson	1 dose	1	0	0	0	0	0	0									Don't know	Don't know	Don't know	Don't know	Don't know	Don't know	Don't know	Don't know	Agree	Agree	Disagree	Agree	No	No	No	No	Yes
Kinshasa	Aeroport Ndjili	26	18 to 29 years	Tertiary	SIngle	Protestant	Other	Aircraft	Work	Yes	0	Non	Johnson & Johnson	1 dose	1	0	0	0	0	0	0									No	Don't know	Don't know	Don't know	Don't know	Don't know	Don't know	Don't know	Undecided	Agree	Undecided	Agree	No	No	No	Yes	Yes
Kinshasa	Aeroport Ndjili	28	18 to 29 years	Tertiary	SIngle	Protestant	Other	Aircraft	Work	Yes	0	Non	Johnson & Johnson	1 dose	1	0	0	0	0	0	0									No	Don't know	Don't know	Don't know	Don't know	Yes	Don't know	Don't know	Agree	Agree	Agree	Agree	No	No	No	No	Yes
Kinshasa	Aeroport Ndjili	30	30 to 44 years	Tertiary	SIngle	Protestant	Other	Aircraft	Work	Yes	0	Non	Johnson & Johnson	1 dose	1	0	0	1	0	0	0									No	Don't know	Don't know	Don't know	Don't know	Don't know	Don't know	Don't know	Agree	Agree	Agree	Agree	No	No	No	No	Yes
Kinshasa	Aeroport Ndjili	32	30 to 44 years	Secondary	SIngle	Protestant	Trader	Aircraft	Family visit	Yes	0	Non	Johnson & Johnson	1 dose	0	0	0	1	0	0	0									No	Don't know	Don't know	Don't know	Don't know	Yes	Don't know	Don't know	Disagree	Agree	Disagree	Agree	No	No	No	No	Yes
Kinshasa	Aeroport Ndjili	28	18 to 29 years	Tertiary	Married	Protestant	Unemployed	Aircraft	Work	Yes	0	Oui	Pfizer	> 2 doses	1	0	0	1	0	0	0									Don't know	Don't know	Don't know	Don't know	Don't know	Don't know	Don't know	Don't know	Disagree	Agree	Disagree	Agree	No	No	No	No	Yes
Kinshasa	Aeroport Ndjili	60	60 years and more	Tertiary	Married	Other	Other	Aircraft	Other	Yes	0	Non	Johnson & Johnson	1 dose	1	0	0	1	0	0	0									No	Don't know	Don't know	Don't know	Don't know	Don't know	Don't know	Don't know	Agree	Agree	Agree	Agree	No	No	No	No	Yes
Kinshasa	Aeroport Ndjili	26	18 to 29 years	Tertiary	Married	Catholicism	Civil servant	Aircraft	Work	Yes	0	Non	Johnson & Johnson	1 dose	1	0	0	0	0	0	0									No	Don't know	Don't know	Don't know	Don't know	Yes	Don't know	Don't know	Agree	Agree	Agree	Agree	No	No	No	No	Yes
Kinshasa	Aeroport Ndjili	26	18 to 29 years	Tertiary	Married	Other	Other	Aircraft	Work	Yes	0	Non	Johnson & Johnson	1 dose	0	0	0	1	0	0	0									No	Don't know	Don't know	Don't know	Don't know	Don't know	Don't know	Don't know	Agree	Agree	Agree	Agree	Yes	Yes	No	No	Yes
Kinshasa	Aeroport Ndjili	30	30 to 44 years	Tertiary	SIngle	Other	Other	Aircraft	Work	Yes	0	Non	Johnson & Johnson	1 dose	0	0	0	1	0	0	0									No	Don't know	Don't know	Don't know	Don't know	Don't know	Don't know	Don't know	Agree	Agree	Agree	Agree	Yes	Yes	No	Yes	Yes
Kinshasa	Aeroport Ndjili	25	18 to 29 years	Tertiary	SIngle	Protestant	Unemployed	Aircraft	Family visit	Yes	0	Non	Johnson & Johnson	1 dose	1	0	0	0	0	0	0									No	Don't know	Don't know	Don't know	Don't know	Don't know	Don't know	Don't know	Undecided	Agree	Agree	Agree	Yes	Yes	No	No	Yes
Kinshasa	Aeroport Ndjili	30	30 to 44 years	Tertiary	Married	Protestant	Other	Aircraft	Work	Yes	0	Non	Johnson & Johnson	1 dose	0	0	0	0	0	1	0									No	Don't know	Don't know	Don't know	Don't know	Don't know	Don't know	Don't know	Agree	Agree	Undecided	Agree	Yes	No	No	Yes	Yes
Kinshasa	Aeroport Ndjili	22	18 to 29 years	Tertiary	SIngle	Other	Unemployed	Aircraft	Trade	Yes	0	Oui	Je ne sais pas	1 dose	0	0	0	1	0	0	0									No	Don't know	Don't know	Don't know	Don't know	Don't know	Don't know	Don't know	Undecided	Agree	Undecided	Agree	No	No	No	No	Yes
Kinshasa	Aeroport Ndjili	18	18 to 29 years	Tertiary	SIngle	Catholicism	Other	Aircraft	To study	Yes	0	Non	Johnson & Johnson	1 dose	0	0	0	1	0	0	0									No	Don't know	Don't know	Don't know	Don't know	Don't know	Don't know	Don't know	Undecided	Agree	Disagree	Disagree	Yes	No	No	No	No
Kinshasa	Aeroport Ndjili	50	45 to 59 years	Tertiary	Married	Catholicism	Civil servant	Aircraft	Family visit	Yes	0	Non	Johnson & Johnson	1 dose	1	0	0	0	0	0	0									No	Don't know	No	No	Don't know	Yes	Don't know	Don't know	Agree	Agree	Agree	Agree	No	Yes	No	Yes	Yes
Kinshasa	Aeroport Ndjili	18	18 to 29 years	Tertiary	SIngle	Catholicism	Other	Aircraft	To study	Yes	0	Non	Johnson & Johnson	1 dose	0	0	0	1	0	0	0									No	Don't know	Don't know	Don't know	Don't know	Don't know	Don't know	Don't know	Disagree	Agree	Disagree	Agree	No	No	No	No	Yes
Kinshasa	Aeroport Ndjili	30	30 to 44 years	Tertiary	Married	Protestant	Unemployed	Aircraft	Family visit	Yes	0	Non	Pfizer	2 doses	0	0	0	0	0	1	0									No	Don't know	Don't know	Don't know	Don't know	Don't know	Don't know	Don't know	Agree	Agree	Undecided	Agree	Yes	No	No	No	Yes
Kinshasa	Aeroport Ndjili	35	30 to 44 years	Tertiary	Married	Protestant	Civil servant	Aircraft	Family visit	No	1	Non										0	0	0	0	1	0	0	0	No	Don't know	Don't know	Don't know	Don't know	Don't know	Don't know	Don't know	Disagree	Disagree	Undecided	Undecided	No	No	Yes	No	No
Kinshasa	Aeroport Ndjili	30	30 to 44 years	Tertiary	SIngle	Catholicism	Other	Aircraft	Family visit	Yes	0	Non	Johnson & Johnson	1 dose	0	0	1	0	0	0	0									No	Don't know	Don't know	Don't know	Don't know	Don't know	Don't know	Don't know	Agree	Agree	Agree	Agree	No	Yes	No	No	Yes
Kinshasa	Aeroport Ndjili	30	30 to 44 years	Tertiary	SIngle	Catholicism	Unemployed	Aircraft	Work	Yes	0	Non	Johnson & Johnson	1 dose	0	0	1	0	0	0	0									No	Don't know	Don't know	Don't know	Don't know	Don't know	Don't know	Don't know	Agree	Agree	Disagree	Agree	No	Yes	No	No	Yes
Kinshasa	Aeroport Ndjili	28	18 to 29 years	Tertiary	SIngle	Catholicism	Unemployed	Aircraft	Family visit	Yes	0	Oui	Johnson & Johnson	1 dose	1	0	0	1	0	0	0									No	Yes	No	Don't know	Don't know	Yes	Don't know	Don't know	Agree	Agree	Undecided	Agree	Yes	Yes	No	No	Yes
Kinshasa	Aeroport Ndjili	25	18 to 29 years	Tertiary	SIngle	Catholicism	Unemployed	Aircraft	Other	Yes	0	Non	Johnson & Johnson	1 dose	1	0	0	0	0	0	0									No	Don't know	Don't know	Don't know	Don't know	Don't know	Don't know	Yes	Agree	Agree	Disagree	Agree	No	Yes	Yes	No	Yes
Kinshasa	Aeroport Ndjili	50	45 to 59 years	Tertiary	Married	Catholicism	Other	Aircraft	Work	Yes	0	Non	Pfizer	> 2 doses	0	0	1	0	0	0	0									No	Don't know	Don't know	Don't know	Don't know	Don't know	Don't know	Don't know	Agree	Undecided	Undecided	Agree	Yes	Yes	No	Yes	Yes
Kinshasa	Aeroport Ndjili	27	18 to 29 years	Tertiary	SIngle	Protestant	Other	Aircraft	Other	Yes	0	Non	Johnson & Johnson	1 dose	0	0	1	0	0	0	0									No	Don't know	Don't know	Don't know	Don't know	Yes	Don't know	Don't know	Disagree	Disagree	Disagree	Disagree	Yes	No	Yes	No	No
Kinshasa	Aeroport Ndjili	35	30 to 44 years	Secondary	Married	Protestant	Other	Aircraft	Work	Yes	0	Non	Johnson & Johnson	1 dose	0	0	0	1	0	0	0									No	Don't know	Don't know	Don't know	Don't know	Don't know	Don't know	Don't know	Agree	Agree	Undecided	Agree	Yes	Yes	Yes	Yes	Yes
Kinshasa	Aeroport Ndjili	27	18 to 29 years	Tertiary	SIngle	Protestant	Unemployed	Aircraft	Family visit	No	1	Non										0	0	0	0	1	0	0	0	Don't know	Don't know	Don't know	Don't know	Don't know	Don't know	Don't know	Don't know	Disagree	Disagree	Undecided	Disagree	Yes	Yes	Yes	No	No
Kinshasa	Aeroport Ndjili	23	18 to 29 years	Tertiary	SIngle	Protestant	Other	Aircraft	Family visit	Yes	0	Non	Johnson & Johnson	1 dose	0	0	0	1	0	0	0									No	Don't know	Don't know	Don't know	Don't know	Don't know	Don't know	Don't know	Disagree	Agree	Disagree	Agree	Yes	Yes	Yes	No	Yes
Kinshasa	Aeroport Ndjili	65	60 years and more	Tertiary	Other	Catholicism	Healthcare worker	Aircraft	Family visit	Yes	0	Oui	Pfizer	2 doses	0	0	1	0	0	0	0									Yes	Yes	No	Don't know	Don't know	No	Don't know	Yes	Agree	Agree	Disagree	Disagree	Yes	Yes	Yes	Yes	No
Kinshasa	Aeroport Ndjili	42	30 to 44 years	Tertiary	Married	Protestant	Trader	Aircraft	Trade	Yes	0	Non	Johnson & Johnson	> 2 doses	1	0	0	0	0	0	0									Yes	No	Yes	No	No	Yes	No	No	Agree	Agree	Disagree	Agree	Yes	No	Yes	No	Yes
Kinshasa	Aeroport Ndjili	52	45 to 59 years	Tertiary	SIngle	Catholicism	Healthcare worker	Aircraft	Work	Yes	0	Non	Johnson & Johnson	1 dose	1	0	0	0	0	0	0									Yes	No	Yes	No	No	Don't know	No	Yes	Disagree	Agree	Agree	Agree	Yes	No	Yes	No	Yes
Kinshasa	Aeroport Ndjili	24	18 to 29 years	Tertiary	SIngle	Muslim	Trader	Aircraft	Trade	Yes	0	Oui	Pfizer	2 doses	1	0	0	0	0	0	0									Yes	Don't know	No	No	Don't know	Don't know	Don't know	Yes	Disagree	Agree	Disagree	Agree	Yes	Yes	Yes	No	Yes
Kinshasa	Aeroport Ndjili	48	45 to 59 years	Secondary	SIngle	Catholicism	Civil servant	Aircraft	Work	Yes	0	Non	Pfizer	> 2 doses	1	0	0	0	0	0	0									No	Yes	Yes	No	No	No	No	No	Agree	Agree	Disagree	Agree	Yes	No	Yes	No	Yes
Kinshasa	Aeroport Ndjili	63	60 years and more	Tertiary	Other	Protestant	Civil servant	Aircraft	Work	Yes	0	Non	Pfizer	1 dose	1	0	0	0	0	0	0									Yes	Yes	Yes	No	No	Yes	No	Yes	Agree	Agree	Disagree	Agree	Yes	Yes	Yes	No	Yes
Kinshasa	Aeroport Ndjili	52	45 to 59 years	Tertiary	Other	Catholicism	Healthcare worker	Aircraft	Work	Yes	0	Non	Pfizer	1 dose	1	0	0	0	0	0	0									Yes	No	Yes	No	No	Yes	Yes	Yes	Agree	Agree	Disagree	Agree	Yes	No	Yes	No	Yes
Kinshasa	Aeroport Ndjili	65	60 years and more	Primary	Other	Protestant	Other	Aircraft	Family visit	Yes	0	Non	Pfizer	1 dose	1	0	0	0	0	0	0									Don't know	Don't know	Yes	Yes	Yes	Don't know	Don't know	Yes	Agree	Agree	Disagree	Disagree	Yes	No	Yes	No	No
Kinshasa	Aeroport Ndjili	19	18 to 29 years	Secondary	SIngle	Protestant	Unemployed	Aircraft	Other	Yes	0	Non	Johnson & Johnson	1 dose	1	0	0	0	0	0	0									Yes	Don't know	Yes	Don't know	Yes	No	No	Yes	Agree	Agree	Disagree	Agree	No	No	Yes	Yes	Yes
Kinshasa	Aeroport Ndjili	45	45 to 59 years	Tertiary	Married	Protestant	Unemployed	Aircraft	Family visit	Yes	0	Non	Johnson & Johnson	1 dose	1	0	0	0	0	0	0									Yes	No	Yes	No	No	Yes	Yes	No	Agree	Agree	Disagree	Agree	Yes	No	No	No	Yes
Kinshasa	Aeroport Ndjili	58	45 to 59 years	Tertiary	SIngle	Other	Healthcare worker	Aircraft	Work	Yes	0	Oui	Pfizer	> 2 doses	1	0	0	0	0	0	0									Yes	No	Yes	Don't know	Don't know	No	Yes	Yes	Agree	Agree	Disagree	Agree	Yes	Yes	Yes	Yes	Yes
Kinshasa	Aeroport Ndjili	50	45 to 59 years	Tertiary	Other	Protestant	Trader	Aircraft	Family visit	Yes	0	Non	Astra Zeneca	1 dose	1	0	0	0	0	0	0									Yes	No	Yes	Don't know	No	No	Yes	Yes	Disagree	Agree	Disagree	Agree	Yes	No	Yes	No	Yes
Kinshasa	Aeroport Ndjili	24	18 to 29 years	Tertiary	Married	Catholicism	Civil servant	Aircraft	Family visit	Yes	0	Non	Astra Zeneca	1 dose	1	0	0	0	0	0	0									Yes	No	Yes	Don't know	No	No	Yes	Yes	Agree	Agree	Disagree	Agree	No	No	Yes	No	Yes
Kinshasa	Aeroport Ndjili	37	30 to 44 years	Secondary	SIngle	Other	Unemployed	Aircraft	Family visit	Yes	0	Non	Johnson & Johnson	2 doses	0	0	1	0	0	0	0									Yes	No	Yes	No	No	No	Yes	Yes	Agree	Agree	Disagree	Agree	Yes	Yes	No	Yes	Yes
Kinshasa	Aeroport Ndjili	30	30 to 44 years	Tertiary	Married	Protestant	Healthcare worker	Aircraft	Work	Yes	0	Oui	Astra Zeneca	2 doses	1	0	0	0	0	0	0									Yes	No	Yes	Don't know	No	No	Don't know	No	Disagree	Agree	Disagree	Agree	Yes	Yes	Yes	No	Yes
Kinshasa	Aeroport Ndjili	47	45 to 59 years	Tertiary	Married	Other	Unemployed	Aircraft	Family visit	Yes	0	Non	Astra Zeneca	> 2 doses	0	1	0	0	0	0	0									Yes	No	Yes	No	No	No	No	Yes	Disagree	Agree	Disagree	Agree	Yes	No	Yes	No	Yes
Kinshasa	Aeroport Ndjili	46	45 to 59 years	Secondary	Other	Protestant	Unemployed	Aircraft	Family visit	Yes	0	Oui	Moderna	> 2 doses	0	0	1	0	0	0	0									Yes	Yes	Yes	No	No	No	Yes	Yes	Disagree	Agree	Disagree	Agree	Yes	Yes	Yes	No	Yes
Kinshasa	Aeroport Ndjili	52	45 to 59 years	Tertiary	Married	Catholicism	Civil servant	Aircraft	Family visit	No	1	Non										0	0	0	0	1	0	0	0	Don't know	No	No	Don't know	Don't know	Don't know	Don't know	Don't know	Agree	Disagree	Disagree	Disagree	Yes	No	Yes	No	No
Kinshasa	Aeroport Ndjili	58	45 to 59 years	Tertiary	Married	Protestant	Other	Aircraft	Other	Yes	0	Non	Johnson & Johnson	1 dose	0	0	0	1	0	0	0									No	Don't know	Don't know	Don't know	Don't know	Don't know	Don't know	Don't know	Agree	Agree	Agree	Agree	No	No	Yes	No	Yes
Kinshasa	Aeroport Ndjili	27	18 to 29 years	Tertiary	SIngle	Protestant	Other	Aircraft	Medical care	No	1	Non										0	0	0	0	0	0	1	0	Don't know	Don't know	Don't know	Don't know	Don't know	Don't know	Don't know	Don't know	Agree	Agree	Agree	Agree	Yes	No	No	No	No
Kinshasa	Aeroport Ndjili	42	30 to 44 years	Tertiary	SIngle	Protestant	Trader	Aircraft	Work	Yes	0	Non	Johnson & Johnson	1 dose	0	0	0	1	0	0	0									No	Don't know	Don't know	Don't know	Don't know	Don't know	Don't know	Don't know	Agree	Agree	Agree	Agree	No	Yes	Yes	No	Yes
Kinshasa	Aeroport Ndjili	22	18 to 29 years	Primary	SIngle	Protestant	Unemployed	Aircraft	Work	No	1	Non										0	0	1	0	0	0	0	0	Don't know	Don't know	Don't know	Don't know	Don't know	Don't know	Don't know	Don't know	Agree	Disagree	Undecided	Disagree	Yes	Yes	No	Yes	No
Kinshasa	Aeroport Ndjili	19	18 to 29 years	Primary	SIngle	Protestant	Unemployed	Aircraft	To study	Yes	0	Non	Johnson & Johnson	1 dose	1	0	0	0	0	0	0									No	Don't know	Don't know	Don't know	Don't know	Don't know	Don't know	Don't know	Undecided	Undecided	Undecided	Agree	No	Yes	Yes	No	Yes
Kinshasa	Aeroport Ndjili	40	30 to 44 years	Tertiary	Married	Catholicism	Civil servant	Aircraft	Work	Yes	0	Oui	Pfizer	2 doses	0	0	0	1	0	0	0									No	Don't know	No	Don't know	Don't know	Don't know	Don't know	Don't know	Agree	Agree	Undecided	Agree	Yes	Yes	No	Yes	Yes
Kinshasa	Aeroport Ndjili	36	30 to 44 years	Secondary	SIngle	Catholicism	Healthcare worker	Aircraft	Work	Yes	0	Oui	Pfizer	1 dose	1	0	0	0	0	0	0									Yes	Yes	Yes	Don't know	Yes	No	Yes	Yes	Agree	Agree	Agree	Agree	Yes	Yes	Yes	No	Yes
Kinshasa	Aeroport Ndjili	65	60 years and more	Secondary	Married	Catholicism	Unemployed	Aircraft	Trade	Yes	0	Oui	Pfizer	2 doses	0	0	1	0	0	0	0									Yes	Yes	Yes	Don't know	Yes	No	Yes	Yes	Agree	Agree	Undecided	Agree	Yes	Yes	Yes	No	Yes
Kinshasa	Aeroport Ndjili	70	60 years and more	Tertiary	Married	Protestant	Healthcare worker	Aircraft	Tourism	Yes	0	Oui	Moderna	1 dose	0	0	1	0	0	0	0									Yes	Yes	Yes	Don't know	No	No	Yes	Yes	Disagree	Agree	Disagree	Agree	Yes	Yes	Yes	Yes	Yes
Kinshasa	Aeroport Ndjili	58	45 to 59 years	Secondary	Married	Protestant	Civil servant	Aircraft	Work	Yes	0	Oui	Johnson & Johnson	2 doses	1	0	0	0	0	0	0									Yes	Yes	Yes	Yes	No	No	Don't know	Yes	Agree	Agree	Disagree	Agree	Yes	Yes	Yes	No	Yes
Kinshasa	Aeroport Ndjili	30	30 to 44 years	Secondary	SIngle	Other	Trader	Aircraft	Trade	Yes	0	Oui	Astra Zeneca	1 dose	0	0	0	0	0	1	0									Yes	Yes	Yes	Yes	No	Yes	Don't know	Yes	Agree	Disagree	Agree	Agree	Yes	No	Yes	No	Yes
Kinshasa	Aeroport Ndjili	39	30 to 44 years	Tertiary	SIngle	Protestant	Other	Aircraft	To study	Yes	0	Oui	Johnson & Johnson	2 doses	1	0	0	0	0	0	0									Yes	Yes	Yes	Yes	No	No	No	Yes	Agree	Agree	Agree	Agree	No	No	Yes	No	Yes
Kinshasa	Aeroport Ndjili	45	45 to 59 years	Tertiary	Married	Catholicism	Trader	Aircraft	Trade	Yes	0	Non	Pfizer	2 doses	0	0	0	1	0	0	0									Yes	Yes	Yes	Yes	No	No	Yes	Yes	Disagree	Agree	Agree	Agree	Yes	Yes	No	No	Yes
Kinshasa	Aeroport Ndjili	65	60 years and more	Tertiary	Married	Catholicism	Healthcare worker	Aircraft	Tourism	Yes	0	Oui	Pfizer	> 2 doses	1	0	0	0	0	0	0									Yes	Yes	No	Yes	Yes	Yes	Yes	Yes	Agree	Agree	Agree	Agree	Yes	Yes	Yes	No	Yes
Kinshasa	Aeroport Ndjili	65	60 years and more	Tertiary	Married	Catholicism	Trader	Aircraft	Tourism	Yes	0	Non	Pfizer	> 2 doses	0	0	0	1	0	0	0									Yes	Yes	Yes	Yes	Yes	No	Yes	Yes	Agree	Agree	Agree	Agree	Yes	Yes	Yes	No	Yes
Kinshasa	Aeroport Ndjili	65	60 years and more	Secondary	Married	Catholicism	Civil servant	Aircraft	Work	Yes	0	Oui	Johnson & Johnson	1 dose	1	0	0	0	0	0	0									Yes	Yes	Yes	No	No	No	Yes	Yes	Agree	Agree	Disagree	Agree	Yes	No	Yes	No	Yes
Kinshasa	Aeroport Ndjili	39	30 to 44 years	Secondary	SIngle	Catholicism	Unemployed	Aircraft	Tourism	Yes	0	Non	Pfizer	2 doses	1	0	0	0	0	0	0									Yes	Yes	Yes	Yes	No	No	Yes	Yes	Agree	Agree	Agree	Agree	Yes	No	Yes	Yes	Yes
Kinshasa	Aeroport Ndjili	45	45 to 59 years	Tertiary	Married	Protestant	Civil servant	Aircraft	Family visit	Yes	0	Oui	Pfizer	2 doses	1	0	1	0	0	0	0									Yes	Yes	Yes	Yes	No	No	No	No	Disagree	Agree	Agree	Agree	Yes	Yes	Yes	No	Yes
Kinshasa	Aeroport Ndjili	26	18 to 29 years	Secondary	Married	Protestant	Trader	Aircraft	Tourism	Yes	0	Non	Johnson & Johnson	1 dose	1	0	0	0	0	0	0									Yes	Yes	Yes	No	No	No	Yes	Yes	Disagree	Agree	Agree	Agree	Yes	No	Yes	Yes	Yes
Kinshasa	Aeroport Ndjili	64	60 years and more	Tertiary	Married	Other	Other	Aircraft	Family visit	Yes	0	Oui	Pfizer	> 2 doses	1	0	0	0	0	0	0									Yes	Yes	Yes	Yes	No	No	Yes	Yes	Disagree	Agree	Agree	Agree	Yes	No	Yes	No	Yes
Kinshasa	Aeroport Ndjili	65	60 years and more	Tertiary	Married	Catholicism	Other	Aircraft	Work	Yes	0	Non	Astra Zeneca	2 doses	1	0	0	1	0	0	0									Yes	Yes	Yes	No	Yes	No	Yes	Yes	Disagree	Agree	Disagree	Agree	Yes	No	Yes	No	Yes
Kinshasa	Aeroport Ndjili	65	60 years and more	Secondary	Married	Catholicism	Unemployed	Aircraft	Family visit	Yes	0	Oui	Johnson & Johnson	1 dose	0	0	0	0	0	1	0									Yes	No	No	Yes	No	No	Yes	Yes	Agree	Agree	Disagree	Disagree	No	No	Yes	Yes	No
Kinshasa	Aeroport Ndjili	67	60 years and more	Tertiary	Married	Catholicism	Other	Aircraft	Tourism	Yes	0	Oui	Johnson & Johnson	1 dose	0	0	1	0	0	0	0									Yes	Yes	Yes	Yes	No	No	Yes	No	Disagree	Disagree	Agree	Disagree	Yes	Yes	No	No	No
Kinshasa	Aeroport Ndjili	35	30 to 44 years	Secondary	SIngle	Catholicism	Trader	Aircraft	Trade	Yes	0	Non	Johnson & Johnson	1 dose	0	0	0	1	0	0	0									Yes	Yes	Yes	No	No	No	Yes	Yes	Disagree	Agree	Disagree	Disagree	No	No	Yes	No	No
Kinshasa	Aeroport Ndjili	77	60 years and more	Secondary	Married	Protestant	Unemployed	Aircraft	Family visit	Yes	0	Oui	Astra Zeneca	2 doses	1	0	0	0	0	0	0									Yes	Yes	Yes	No	Yes	No	Yes	Yes	Disagree	Agree	Agree	Disagree	Yes	No	No	No	No
Kinshasa	Aeroport Ndjili	37	30 to 44 years	Tertiary	Married	Catholicism	Healthcare worker	Aircraft	Work	Yes	0	Oui	Johnson & Johnson	1 dose	1	0	0	0	0	0	0									Yes	Yes	No	Yes	No	Yes	Yes	Yes	Disagree	Agree	Disagree	Disagree	No	No	Yes	No	No
Kinshasa	Aeroport Ndjili	26	18 to 29 years	Tertiary	SIngle	Protestant	Unemployed	Aircraft	To study	Yes	0	Non	Pfizer	2 doses	0	0	0	1	0	0	0									Yes	No	Yes	Yes	No	No	Don't know	Don't know	Disagree	Disagree	Disagree	Disagree	No	No	No	No	No
Kinshasa	Aeroport Ndjili	32	30 to 44 years	Secondary	SIngle	Protestant	Other	Aircraft	Other	Yes	0	Oui	Astra Zeneca	> 2 doses	1	0	0	0	0	0	0									Yes	Yes	Yes	No	Yes	No	Yes	Yes	Disagree	Agree	Disagree	Disagree	No	No	No	No	No
Kinshasa	Aeroport Ndjili	56	45 to 59 years	Tertiary	Married	Protestant	Healthcare worker	Aircraft	Work	Yes	0	Non	Astra Zeneca	2 doses	0	0	0	1	0	0	0									Yes	Yes	Yes	Yes	No	No	Yes	Yes	Disagree	Agree	Disagree	Agree	Yes	No	No	No	Yes
Kinshasa	Aeroport Ndjili	30	30 to 44 years	Tertiary	Married	Catholicism	Civil servant	Aircraft	Work	Yes	0	Oui	Pfizer	2 doses	0	0	0	0	0	1	0									Yes	Yes	Yes	Yes	No	No	Yes	Yes	Disagree	Agree	Agree	Agree	No	No	Yes	Yes	Yes
Kinshasa	Aeroport Ndjili	26	18 to 29 years	Tertiary	SIngle	Catholicism	Other	Aircraft	Family visit	Yes	0	Non	Astra Zeneca	> 2 doses	0	0	0	0	0	1	0									Yes	Yes	Yes	No	No	No	Yes	Yes	Disagree	Agree	Disagree	Agree	No	No	No	No	Yes
Kinshasa	Aeroport Ndjili	57	45 to 59 years	Tertiary	Married	Protestant	Trader	Aircraft	Trade	Yes	0	Oui	Pfizer	2 doses	1	0	0	0	0	0	0									Yes	Yes	Yes	No	No	No	Yes	Yes	Disagree	Agree	Disagree	Agree	No	No	No	Yes	Yes
Kinshasa	Aeroport Ndjili	23	18 to 29 years	Tertiary	SIngle	Catholicism	Trader	Aircraft	Trade	Yes	0	Non	Pfizer	2 doses	1	0	0	0	0	0	0									Yes	Yes	Yes	Yes	No	Don't know	Don't know	Don't know	Disagree	Agree	Agree	Agree	No	No	No	No	Yes
Kinshasa	Aeroport Ndjili	23	18 to 29 years	Tertiary	SIngle	Protestant	Unemployed	Aircraft	Family visit	Yes	0	Non	Astra Zeneca	> 2 doses	0	0	1	0	0	0	0									Yes	Yes	Yes	Yes	No	No	Yes	Yes	Disagree	Agree	Agree	Agree	No	No	No	No	Yes
Kinshasa	Aeroport Ndjili	62	60 years and more	Tertiary	Married	Protestant	Unemployed	Aircraft	Tourism	Yes	0	Non	Pfizer	2 doses	0	0	1	0	0	0	0									Yes	No	Yes	Don't know	Yes	Yes	Yes	Yes	Disagree	Disagree	Disagree	Agree	No	No	No	Yes	Yes
Kinshasa	Aeroport Ndjili	24	18 to 29 years	Secondary	SIngle	Protestant	Unemployed	Aircraft	Tourism	Yes	0	Non	Pfizer	> 2 doses	0	0	0	0	0	1	0									Yes	No	Yes	Yes	No	No	Yes	No	Agree	Agree	Agree	Agree	No	No	No	No	Yes
Kinshasa	Aeroport Ndjili	55	45 to 59 years	Tertiary	Married	Catholicism	Healthcare worker	Aircraft	Work	Yes	0	Oui	Moderna	1 dose	1	0	0	0	0	0	0									Yes	Yes	Yes	Yes	No	No	No	Yes	Disagree	Agree	Disagree	Agree	No	No	No	No	Yes
Kinshasa	Aeroport Ndjili	39	30 to 44 years	Tertiary	Married	Protestant	Trader	Aircraft	Trade	Yes	0	Oui	Astra Zeneca	2 doses	0	0	1	0	0	0	0									Yes	Yes	Yes	Yes	No	No	Don't know	Don't know	Disagree	Agree	Disagree	Agree	No	No	No	No	Yes
Kinshasa	Aeroport Ndjili	35	30 to 44 years	Secondary	SIngle	Protestant	Civil servant	Aircraft	Family visit	Yes	0	Oui	Astra Zeneca	1 dose	1	0	0	0	0	0	0									Yes	Yes	Yes	Yes	Don't know	No	Don't know	Yes	Disagree	Disagree	Disagree	Disagree	No	No	No	No	No
Kinshasa	Aeroport Ndjili	50	45 to 59 years	Secondary	Married	Protestant	Healthcare worker	Aircraft	Work	Yes	0	Oui	Astra Zeneca	1 dose	0	0	1	0	0	0	0									Yes	Yes	Yes	Don't know	No	No	Yes	Yes	Agree	Agree	Agree	Agree	No	No	No	No	Yes
Kinshasa	Aeroport Ndjili	47	45 to 59 years	Tertiary	SIngle	Catholicism	Civil servant	Aircraft	Trade	Yes	0	Oui	Pfizer	1 dose	0	0	1	0	0	0	0									Yes	Yes	Yes	No	Yes	No	No	No	Agree	Agree	Agree	Agree	No	No	No	No	Yes
Kinshasa	Aeroport Ndjili	40	30 to 44 years	Tertiary	Married	Catholicism	Healthcare worker	Aircraft	Family visit	Yes	0	Oui	Astra Zeneca	1 dose	1	0	0	0	0	0	0									Yes	Yes	Yes	Yes	Yes	No	Yes	Yes	Agree	Agree	Agree	Agree	No	No	No	No	Yes
Kinshasa	Aeroport Ndjili	70	60 years and more	Tertiary	Married	Other	Civil servant	Aircraft	Work	Yes	0	Oui	Astra Zeneca	1 dose	0	0	1	0	0	0	0									Yes	Yes	Yes	Don't know	Don't know	Don't know	Don't know	Don't know	Agree	Agree	Agree	Agree	No	No	No	Yes	Yes
Kinshasa	Aeroport Ndjili	52	45 to 59 years	Secondary	Married	Catholicism	Trader	Aircraft	Trade	Yes	0	Oui	Astra Zeneca	1 dose	0	0	1	0	0	0	0									Yes	Yes	Yes	Yes	Yes	Yes	Yes	Yes	Disagree	Agree	Agree	Agree	No	No	No	No	Yes
Kinshasa	Aeroport Ndjili	45	45 to 59 years	Tertiary	Married	Catholicism	Other	Aircraft	Family visit	Yes	0	Oui	Moderna	2 doses	1	0	0	0	0	0	0									Yes	Yes	Yes	Yes	No	No	Yes	No	Disagree	Agree	Agree	Agree	Yes	No	No	Yes	Yes
Kinshasa	Aeroport Ndjili	45	45 to 59 years	Secondary	Married	Protestant	Trader	Aircraft	Trade	Yes	0	Oui	Pfizer	1 dose	1	0	0	0	0	0	0									Yes	Yes	Yes	Yes	Yes	No	Don't know	Don't know	Disagree	Agree	Agree	Agree	Yes	No	No	No	Yes
Kinshasa	Aeroport Ndjili	50	45 to 59 years	Tertiary	Married	Catholicism	Trader	Aircraft	Trade	Yes	0	Oui	Astra Zeneca	1 dose	1	0	0	0	0	0	0									Yes	Yes	Yes	Yes	Yes	No	Yes	Yes	Agree	Agree	Agree	Agree	Yes	No	No	No	Yes
Kinshasa	Aeroport Ndjili	60	60 years and more	Tertiary	Married	Catholicism	Civil servant	Aircraft	Family visit	Yes	0	Oui	Johnson & Johnson	2 doses	0	0	1	0	0	0	0									Yes	Yes	Yes	Yes	Yes	No	Yes	Yes	Disagree	Agree	Disagree	Agree	No	No	No	Yes	Yes
Kinshasa	Aeroport Ndjili	50	45 to 59 years	Tertiary	Married	Protestant	Civil servant	Aircraft	Family visit	Yes	0	Oui	Pfizer	1 dose	1	0	0	0	0	0	0									Yes	No	Yes	No	No	No	Don't know	Don't know	Disagree	Agree	Disagree	Agree	No	No	No	No	Yes
Kinshasa	Aeroport Ndjili	42	30 to 44 years	Tertiary	Married	Protestant	Other	Aircraft	Family visit	Yes	0	Oui	Astra Zeneca	2 doses	0	0	1	0	0	0	0									Yes	Yes	Yes	Yes	Yes	No	No	Yes	Disagree	Disagree	Agree	Agree	No	No	No	No	Yes
Kinshasa	Aeroport Ndjili	66	60 years and more	Secondary	Married	Catholicism	Trader	Aircraft	Trade	Yes	0	Oui	Astra Zeneca	2 doses	1	0	0	0	0	0	0									Yes	Yes	Yes	Don't know	Don't know	No	Yes	Yes	Disagree	Agree	Agree	Agree	No	No	No	No	Yes
Kinshasa	Aeroport Ndjili	53	45 to 59 years	Tertiary	Married	Catholicism	Healthcare worker	Aircraft	Work	Yes	0	Oui	Johnson & Johnson	1 dose	1	0	0	0	0	0	0									Yes	Yes	Yes	Yes	Yes	No	Yes	Yes	Disagree	Agree	Agree	Agree	No	No	No	No	Yes
Kinshasa	Aeroport Ndjili	20	18 to 29 years	Secondary	SIngle	Catholicism	Unemployed	Aircraft	Family visit	Yes	0	Oui	Johnson & Johnson	2 doses	1	0	0	0	0	0	0									Yes	Yes	Yes	No	Yes	No	Yes	Yes	Agree	Agree	Undecided	Agree	No	No	No	No	Yes
Kinshasa	Aeroport Ndjili	70	60 years and more	Secondary	Married	Protestant	Trader	Aircraft	Trade	Yes	0	Oui	Johnson & Johnson	2 doses	0	0	1	0	0	0	0									Yes	Yes	Yes	Yes	Yes	No	Yes	Yes	Disagree	Agree	Undecided	Agree	No	No	No	No	Yes
Kinshasa	Aeroport Ndjili	35	30 to 44 years	Secondary	SIngle	Catholicism	Unemployed	Aircraft	Family visit	Yes	0	Oui	Pfizer	2 doses	1	0	0	0	0	0	0									Yes	Yes	Yes	Yes	Yes	No	No	Yes	Disagree	Agree	Agree	Agree	No	No	No	No	Yes
Kinshasa	Aeroport Ndjili	30	30 to 44 years	Tertiary	SIngle	Protestant	Other	Aircraft	To study	No	1	Non										0	0	1	0	0	0	0	0	Yes	Yes	Yes	Yes	Yes	No	No	Yes	Disagree	Agree	Disagree	Disagree	Yes	No	No	Yes	No
Kinshasa	Aeroport Ndjili	57	45 to 59 years	Tertiary	Married	Catholicism	Trader	Aircraft	Tourism	Yes	0	Oui	Johnson & Johnson	2 doses	1	0	0	0	0	0	0									Yes	Yes	Yes	No	Yes	No	Yes	Yes	Disagree	Agree	Disagree	Disagree	No	No	No	No	No
Kinshasa	Aeroport Ndjili	28	18 to 29 years	Secondary	SIngle	Catholicism	Unemployed	Aircraft	Trade	Yes	0	Non	Johnson & Johnson	2 doses	1	0	0	0	0	0	0									Yes	Yes	Yes	Yes	Yes	No	No	Yes	Disagree	Agree	Disagree	Agree	No	No	No	Yes	Yes
Kinshasa	Aeroport Ndjili	47	45 to 59 years	Tertiary	SIngle	Protestant	Other	Aircraft	Family visit	Yes	0	Non	Johnson & Johnson	1 dose	0	0	1	0	0	0	0									Yes	Yes	Yes	No	No	No	Yes	Yes	Disagree	Agree	Disagree	Agree	Yes	Yes	No	No	Yes
Kinshasa	Aeroport Ndjili	64	60 years and more	Tertiary	Married	Protestant	Trader	Aircraft	Trade	Yes	0	Non	Astra Zeneca	2 doses	1	0	0	1	0	0	0									Yes	Yes	Yes	Yes	No	No	Don't know	Don't know	Disagree	Agree	Agree	Agree	No	No	No	No	Yes
Kinshasa	Aeroport Ndjili	21	18 to 29 years	Tertiary	SIngle	Other	Unemployed	Aircraft	Family visit	Yes	0	Non	Johnson & Johnson	1 dose	0	0	0	1	0	0	0									Yes	Yes	No	Yes	No	Yes	Yes	No	Agree	Agree	Disagree	Agree	Yes	No	No	Yes	Yes
Kinshasa	Aeroport Ndjili	44	30 to 44 years	Tertiary	SIngle	Other	Unemployed	Aircraft	Work	Yes	0	Non	Pfizer	2 doses	0	0	0	1	0	0	0									Yes	Yes	No	Don't know	No	Yes	Don't know	No	Agree	Agree	Disagree	Agree	Yes	Yes	No	No	Yes
Kinshasa	Aeroport Ndjili	67	60 years and more	Tertiary	Married	Other	Civil servant	Aircraft	Family visit	Yes	0	Non	Je ne sais pas	1 dose	1	0	0	0	0	0	0									Yes	Yes	Don't know	Yes	No	Yes	Don't know	No	Agree	Agree	Disagree	Agree	No	Yes	No	No	Yes
Kinshasa	Aeroport Ndjili	43	30 to 44 years	Tertiary	Married	Catholicism	Civil servant	Aircraft	Work	Yes	0	Non	Johnson & Johnson	1 dose	0	0	0	1	0	0	0									Yes	Yes	Don't know	Yes	Don't know	Yes	Don't know	No	Agree	Agree	Disagree	Agree	Yes	Yes	No	No	Yes
Kinshasa	Aeroport Ndjili	28	18 to 29 years	Tertiary	SIngle	Protestant	Unemployed	Aircraft	Family visit	Yes	0	Non	Johnson & Johnson	1 dose	0	0	0	1	0	0	0									Yes	Yes	Don't know	Yes	Don't know	No	Don't know	No	Disagree	Agree	Disagree	Agree	No	No	No	No	Yes
Kinshasa	Aeroport Ndjili	34	30 to 44 years	Tertiary	SIngle	Protestant	Trader	Aircraft	Family visit	Yes	0	Non	Johnson & Johnson	1 dose	0	0	0	1	0	0	0									Yes	Yes	Don't know	Yes	Don't know	Don't know	Don't know	No	Agree	Agree	Disagree	Agree	Yes	No	No	No	Yes
Kinshasa	Aeroport Ndjili	65	60 years and more	Primary	Married	Protestant	Trader	Aircraft	Trade	Yes	0	Non	Johnson & Johnson	1 dose	1	0	0	0	0	0	0									Don't know	Don't know	No	Yes	Don't know	Yes	Don't know	No	Disagree	Agree	Disagree	Agree	No	No	No	No	Yes
Kinshasa	Aeroport Ndjili	27	18 to 29 years	Tertiary	SIngle	Other	Other	Aircraft	Other	Yes	0	Non	Johnson & Johnson	1 dose	0	0	0	1	0	0	0									Don't know	Don't know	No	Yes	Don't know	Yes	Don't know	No	Disagree	Disagree	Disagree	Agree	Yes	No	No	No	Yes
Kinshasa	Aeroport Ndjili	36	30 to 44 years	Tertiary	Married	Protestant	Other	Aircraft	Work	Yes	0	Non	Johnson & Johnson	1 dose	1	0	0	0	0	0	0									Don't know	Yes	Don't know	Yes	No	Yes	Don't know	Don't know	Agree	Disagree	Disagree	Agree	No	No	No	Yes	Yes
Kinshasa	Aeroport Ndjili	55	45 to 59 years	Tertiary	Married	Protestant	Healthcare worker	Aircraft	Work	Yes	0	Oui	Johnson & Johnson	1 dose	0	0	0	0	1	0	0									Yes	Yes	Yes	Yes	Don't know	Yes	No	No	Agree	Agree	Disagree	Agree	No	No	No	No	Yes
Kinshasa	Aeroport Ndjili	30	30 to 44 years	Tertiary	SIngle	Protestant	Other	Aircraft	Work	Yes	0	Non	Johnson & Johnson	1 dose	1	0	0	0	0	0	0									Yes	Yes	Don't know	Yes	Don't know	Don't know	Don't know	No	Disagree	Undecided	Disagree	Disagree	No	No	No	Yes	No
Kinshasa	Aeroport Ndjili	19	18 to 29 years	Secondary	SIngle	Protestant	Unemployed	Aircraft	Family visit	Yes	0	Non	Johnson & Johnson	1 dose	1	0	0	0	0	0	0									Yes	Yes	Yes	Yes	Don't know	Don't know	Don't know	No	Disagree	Disagree	Disagree	Agree	No	Yes	No	No	Yes
Kinshasa	Aeroport Ndjili	35	30 to 44 years	Tertiary	Married	Protestant	Other	Aircraft	Work	Yes	0	Non	Johnson & Johnson	1 dose	0	0	0	1	0	0	0									Yes	Yes	No	Yes	Don't know	Yes	Don't know	No	Disagree	Disagree	Disagree	Disagree	No	No	No	No	No
Kinshasa	Aeroport Ndjili	41	30 to 44 years	Tertiary	SIngle	Protestant	Other	Aircraft	Work	No	1	Non										0	0	1	0	0	0	0	0	No	No	No	Don't know	No	Yes	Don't know	No	Disagree	Disagree	Disagree	Disagree	Yes	No	No	Yes	No
Kinshasa	Aeroport Ndjili	30	30 to 44 years	Tertiary	Married	Other	Civil servant	Aircraft	Work	No	1	Non										0	0	1	0	0	0	0	0	No	Don't know	No	Don't know	No	Yes	Don't know	No	Disagree	Disagree	Disagree	Disagree	No	Yes	No	No	No
Kinshasa	Aeroport Ndjili	47	45 to 59 years	Tertiary	Married	Other	Civil servant	Aircraft	Work	Yes	0	Oui	Je ne sais pas	1 dose	1	0	0	0	0	0	0									Yes	Yes	Don't know	Yes	Don't know	Don't know	No	No	Disagree	Agree	Disagree	Agree	No	Yes	No	No	No
Kinshasa	Aeroport Ndjili	72	60 years and more	Secondary	Other	Other	Other	Aircraft	Family visit	Yes	0	Non	Johnson & Johnson	1 dose	0	0	0	1	0	0	0									Yes	Yes	Yes	Yes	Don't know	Yes	Don't know	No	Disagree	Undecided	Disagree	Agree	No	No	No	No	No
Kinshasa	Aeroport Ndjili	70	60 years and more	Tertiary	Married	Other	Other	Aircraft	Medical care	Yes	0	Non	Johnson & Johnson	1 dose	1	0	0	0	0	0	0									Yes	Yes	Yes	Yes	Don't know	Don't know	Don't know	No	Agree	Agree	Disagree	Agree	No	No	No	No	No
Kinshasa	Aeroport Ndjili	50	45 to 59 years	Secondary	Married	Other	Unemployed	Aircraft	Family visit	Yes	0	Non	Johnson & Johnson	1 dose	1	0	0	0	0	0	0									Yes	Yes	Don't know	Yes	Don't know	Don't know	Don't know	Don't know	Disagree	Agree	Disagree	Agree	No	No	No	No	No
Kinshasa	Aeroport Ndjili	50	45 to 59 years	Tertiary	Married	Catholicism	Civil servant	Aircraft	Other	Yes	0	Oui	Johnson & Johnson	1 dose	0	0	0	0	1	0	0									Yes	Yes	Yes	Yes	Don't know	Don't know	No	No	Agree	Undecided	Disagree	Agree	No	Yes	No	No	No
Kinshasa	Aeroport Ndjili	39	30 to 44 years	Tertiary	Married	Catholicism	Other	Aircraft	Work	Yes	0	Non	Johnson & Johnson	1 dose	0	0	0	1	0	0	0									Don't know	Don't know	No	Yes	No	Don't know	Don't know	No	Disagree	Disagree	Disagree	Disagree	No	No	No	No	No
Kinshasa	Aeroport Ndjili	20	18 to 29 years	Secondary	SIngle	Other	Other	Aircraft	Other	Yes	0	Non	Johnson & Johnson	1 dose	1	0	0	0	0	0	0									Yes	Yes	Yes	Yes	No	Yes	Don't know	Don't know	Agree	Disagree	Disagree	Agree	No	Yes	No	No	No
Kinshasa	Aeroport Ndjili	21	18 to 29 years	Secondary	SIngle	Other	Other	Aircraft	Other	No	1	Non										0	0	1	0	0	0	0	0	Don't know	No	Don't know	Yes	Don't know	Don't know	Don't know	Don't know	Disagree	Agree	Disagree	Disagree	Yes	Yes	No	No	No
Kinshasa	Aeroport Ndjili	56	45 to 59 years	Tertiary	Married	Other	Unemployed	Aircraft	Work	No	1	Non										1	0	0	0	0	0	0	0	No	No	No	Don't know	No	Yes	Don't know	Don't know	Disagree	Disagree	Disagree	Disagree	Yes	Yes	No	No	No
Kinshasa	Aeroport Ndjili	33	30 to 44 years	Tertiary	SIngle	Other	Civil servant	Aircraft	Work	Yes	0	Non	Johnson & Johnson	1 dose	0	0	0	1	0	0	0									Yes	Yes	Don't know	Yes	No	Don't know	No	No	Disagree	Disagree	Disagree	Agree	No	Yes	No	No	No
Kinshasa	Aeroport Ndjili	32	30 to 44 years	Tertiary	Married	Catholicism	Civil servant	Aircraft	Work	Yes	0	Non	Johnson & Johnson	1 dose	0	0	0	1	0	0	0									Yes	Yes	Yes	Yes	No	Yes	No	No	Disagree	Disagree	Disagree	Agree	No	Yes	No	No	No
Kinshasa	Aeroport Ndjili	57	45 to 59 years	Tertiary	Married	Protestant	Civil servant	Aircraft	Other	Yes	0	Non	Johnson & Johnson	1 dose	1	0	0	0	0	0	0									Yes	Yes	Yes	Yes	No	No	No	No	Agree	Agree	Disagree	Agree	No	Yes	No	No	No
Kinshasa	Aeroport Ndjili	45	45 to 59 years	Secondary	Married	Other	Unemployed	Aircraft	Family visit	No	1	Non										0	0	1	0	0	0	0	0	No	No	Don't know	Don't know	No	Don't know	Don't know	No	Disagree	Agree	Disagree	Disagree	Yes	No	No	No	No
Kinshasa	Aeroport Ndjili	70	60 years and more	Tertiary	Other	Catholicism	Other	Aircraft	Medical care	Yes	0	Non	Moderna	2 doses	0	0	0	1	0	0	0									Yes	Yes	Yes	Yes	No	Don't know	No	No	Agree	Disagree	Disagree	Agree	No	No	No	No	No
Kinshasa	Aeroport Ndjili	43	30 to 44 years	Secondary	Married	Protestant	Other	Aircraft	Family visit	No	1	Non										0	0	1	0	0	0	0	0	Don't know	Yes	Don't know	Yes	No	Don't know	No	No	Agree	Disagree	Disagree	Disagree	No	Yes	No	No	No
Kinshasa	Aeroport Ndjili	50	45 to 59 years	Tertiary	Married	Protestant	Other	Aircraft	Family visit	Yes	0	Oui	Moderna	2 doses	0	0	0	0	1	0	0									Yes	Yes	Yes	No	No	No	Don't know	No	Disagree	Disagree	Disagree	Disagree	No	No	No	No	No
Kinshasa	Aeroport Ndjili	46	45 to 59 years	Tertiary	Married	Other	Civil servant	Aircraft	Work	Yes	0	Non	Johnson & Johnson	1 dose	0	0	0	1	0	0	0									Yes	Yes	No	Yes	No	Don't know	Don't know	Don't know	Agree	Undecided	Disagree	Agree	No	Yes	No	No	No
Kinshasa	Aeroport Ndjili	53	45 to 59 years	Tertiary	Married	Protestant	Civil servant	Aircraft	Work	No	1	Non										0	0	1	0	0	0	0	0	Don't know	Don't know	No	Yes	No	Yes	No	No	Disagree	Disagree	Disagree	Disagree	No	No	No	No	No
Kinshasa	Aeroport Ndjili	49	45 to 59 years	Secondary	Married	Protestant	Other	Aircraft	Family visit	No	1	Non										0	0	0	0	0	0	1	0	Don't know	No	No	Yes	No	Yes	Don't know	No	Disagree	Agree	Disagree	Undecided	No	Yes	No	No	No
Kinshasa	Aeroport Ndjili	60	60 years and more	Tertiary	Married	Other	Unemployed	Aircraft	Family visit	Yes	0	Non	Johnson & Johnson	1 dose	1	0	0	0	0	0	0									Yes	Yes	Yes	Yes	No	Don't know	Don't know	Don't know	Agree	Agree	Disagree	Agree	No	No	No	No	No
Kinshasa	Aeroport Ndjili	61	60 years and more	Secondary	Married	Protestant	Trader	Aircraft	Family visit	Yes	0	Non	Moderna	2 doses	1	0	0	0	0	0	0									Yes	Yes	No	Yes	No	Yes	No	No	Agree	Agree	Agree	Agree	No	Yes	No	No	No
Kinshasa	Aeroport Ndjili	29	18 to 29 years	Tertiary	SIngle	Protestant	Civil servant	Aircraft	Other	No	1	Non										0	0	1	0	0	0	0	0	Don't know	Don't know	No	Yes	No	Yes	No	No	Disagree	Disagree	Disagree	Disagree	Yes	Yes	No	No	No
Kinshasa	Aeroport Ndjili	27	18 to 29 years	Tertiary	SIngle	Catholicism	Trader	Aircraft	Trade	Yes	0	Non	Johnson & Johnson	1 dose	0	0	0	1	0	0	0									No	No	No	Yes	No	Yes	No	No	Agree	Disagree	Disagree	Disagree	No	No	No	No	No
Kinshasa	Aeroport Ndjili	67	60 years and more	Tertiary	Married	Other	Healthcare worker	Aircraft	Work	Yes	0	Oui	Pfizer	2 doses	0	0	0	0	1	0	0									Yes	Yes	Yes	No	No	Don't know	No	No	Agree	Agree	Agree	Agree	Yes	Yes	No	No	No
Kinshasa	Aeroport Ndjili	38	30 to 44 years	Tertiary	Married	Catholicism	Other	Aircraft	To study	Yes	0	Oui	Moderna	> 2 doses	0	0	0	0	1	0	0									Yes	Yes	Yes	Don't know	No	No	No	No	Agree	Agree	Agree	Agree	Yes	No	No	No	No
Kinshasa	Aeroport Ndjili	32	30 to 44 years	Tertiary	SIngle	Protestant	Civil servant	Aircraft	Trade	Yes	0	Non	Moderna	1 dose	1	0	0	0	0	0	0									Yes	Yes	No	Yes	No	No	Yes	Yes	Disagree	Agree	Agree	Agree	Yes	No	No	No	No
Kinshasa	Aeroport Ndjili	48	45 to 59 years	Tertiary	Married	Protestant	Civil servant	Aircraft	Work	Yes	0	Non	Pfizer	2 doses	1	0	0	1	0	0	0									Yes	No	Yes	No	No	No	Yes	Yes	Agree	Agree	Disagree	Agree	No	Yes	No	No	No
Kinshasa	Aeroport Ndjili	64	60 years and more	Secondary	Married	Other	Civil servant	Aircraft	Trade	Yes	0	Non	Moderna	1 dose	1	0	0	0	0	0	0									Yes	Yes	Yes	Yes	No	No	Yes	Yes	Agree	Agree	Disagree	Agree	No	Yes	No	No	No
Kinshasa	Aeroport Ndjili	35	30 to 44 years	Tertiary	Married	Other	Trader	Aircraft	Work	Yes	0	Non	Pfizer	> 2 doses	1	0	0	1	0	0	0									Yes	Yes	Yes	Don't know	Yes	Don't know	Don't know	Don't know	Disagree	Agree	Undecided	Disagree	No	No	No	No	No
Kinshasa	Aeroport Ndjili	68	60 years and more	Primary	Married	Muslim	Healthcare worker	Aircraft	Work	Yes	0	Non	Pfizer	> 2 doses	1	0	0	0	0	0	0									Don't know	Yes	Don't know	Don't know	Don't know	Don't know	Don't know	Don't know	Undecided	Disagree	Undecided	Disagree	No	Yes	No	No	Yes
Kinshasa	Aeroport Ndjili	67	60 years and more	Tertiary	Other	Muslim	Civil servant	Aircraft	Work	Yes	0	Non	Pfizer	> 2 doses	1	1	0	1	0	0	0									Yes	Yes	Yes	Don't know	Don't know	No	Yes	Yes	Disagree	Agree	Disagree	Disagree	No	No	No	No	No
Kinshasa	Aeroport Ndjili	33	30 to 44 years	Secondary	Married	Other	Civil servant	Aircraft	Trade	Yes	0	Non	Pfizer	> 2 doses	1	1	0	0	0	0	0									Yes	Don't know	Don't know	Yes	Don't know	No	Yes	Yes	Agree	Disagree	Disagree	Agree	Yes	No	No	No	No
Kinshasa	Aeroport Ndjili	25	18 to 29 years	Tertiary	SIngle	Muslim	Trader	Aircraft	Trade	Yes	0	Non	Astra Zeneca	1 dose	1	1	0	0	0	0	0									Yes	Don't know	No	Yes	No	Don't know	No	Yes	Agree	Agree	Disagree	Disagree	No	Yes	No	No	Yes
Kinshasa	Aeroport Ndjili	36	30 to 44 years	Tertiary	SIngle	Protestant	Other	Aircraft	Medical care	Yes	0	Non	Johnson & Johnson	1 dose	0	1	0	0	0	0	0									Yes	Don't know	Don't know	Don't know	Don't know	No	Yes	Yes	Agree	Agree	Agree	Agree	Yes	Yes	No	No	Yes
Kinshasa	Aeroport Ndjili	58	45 to 59 years	Secondary	Married	Other	Civil servant	Aircraft	To study	Yes	0	Non	Moderna	> 2 doses	0	1	0	0	0	0	0									Yes	Yes	No	Yes	Yes	Don't know	Yes	Don't know	Agree	Agree	Disagree	Disagree	No	Yes	No	No	Yes
Kinshasa	Aeroport Ndjili	26	18 to 29 years	Tertiary	Married	Other	Unemployed	Aircraft	Family visit	Yes	0	Non	Pfizer	> 2 doses	1	1	0	0	0	0	0									Yes	Yes	Yes	Yes	Don't know	Don't know	Don't know	Don't know	Undecided	Undecided	Undecided	Disagree	No	Yes	No	No	No
Kinshasa	Aeroport Ndjili	54	45 to 59 years	Tertiary	Married	Protestant	Trader	Aircraft	Trade	Yes	0	Non	Moderna	> 2 doses	0	1	0	0	0	0	0									Yes	Yes	Yes	Yes	Don't know	No	Yes	Yes	Agree	Agree	Agree	Agree	Yes	Yes	No	No	No
Kinshasa	Aeroport Ndjili	32	30 to 44 years	Secondary	SIngle	Catholicism	Trader	Aircraft	Work	Yes	0	Non	Moderna	2 doses	1	1	0	0	0	0	0									Yes	Don't know	Yes	Yes	No	No	Yes	Yes	Agree	Agree	Agree	Agree	Yes	No	No	No	Yes
Kinshasa	Aeroport Ndjili	38	30 to 44 years	Tertiary	SIngle	Muslim	Other	Aircraft	Family visit	Yes	0	Non	Astra Zeneca	1 dose	1	1	0	0	0	0	0									Yes	Yes	Yes	Yes	No	No	Yes	Yes	Agree	Agree	Disagree	Agree	Yes	Yes	No	No	Yes
Kinshasa	Aeroport Ndjili	69	60 years and more	Tertiary	Married	Catholicism	Healthcare worker	Aircraft	Family visit	Yes	0	Non	Pfizer	> 2 doses	1	1	0	0	0	0	0									Yes	Yes	Yes	Yes	Don't know	Don't know	Yes	Yes	Agree	Disagree	Disagree	Disagree	No	Yes	No	No	Yes
Kinshasa	Aeroport Ndjili	60	60 years and more	Tertiary	Married	Protestant	Trader	Aircraft	Family visit	Yes	0	Non	Pfizer	> 2 doses	1	0	0	0	0	0	0									Yes	Yes	No	Don't know	Don't know	Don't know	No	No	Agree	Agree	Disagree	Agree	Yes	No	No	No	No
Kinshasa	Aeroport Ndjili	48	45 to 59 years	Tertiary	Married	Catholicism	Civil servant	Aircraft	Tourism	Yes	0	Non	Pfizer	> 2 doses	0	1	0	0	0	0	0									Yes	Yes	Don't know	No	No	Don't know	Yes	Yes	Agree	Agree	Agree	Agree	Yes	Yes	No	No	Yes
Kinshasa	Aeroport Ndjili	53	45 to 59 years	Tertiary	Married	Catholicism	Trader	Aircraft	Trade	Yes	0	Non	Moderna	> 2 doses	1	1	0	0	0	0	0									Yes	Yes	Yes	Yes	Yes	No	Yes	Yes	Agree	Agree	Disagree	Agree	Yes	Yes	No	No	Yes
Kinshasa	Aeroport Ndjili	35	30 to 44 years	Secondary	SIngle	Catholicism	Civil servant	Aircraft	Work	Yes	0	Non	Astra Zeneca	> 2 doses	1	1	0	0	0	0	0									Yes	Yes	Yes	No	No	Don't know	Yes	Yes	Agree	Agree	Agree	Agree	Yes	Yes	No	No	Yes
Kinshasa	Aeroport Ndjili	52	45 to 59 years	Tertiary	Married	Catholicism	Civil servant	Aircraft	Family visit	Yes	0	Non	Moderna	> 2 doses	1	1	0	0	0	0	0									Yes	Yes	No	Don't know	Don't know	No	Yes	Yes	Disagree	Disagree	Agree	Disagree	No	Yes	No	No	Yes
Kinshasa	Aeroport Ndjili	58	45 to 59 years	Tertiary	Married	Protestant	Civil servant	Aircraft	Work	Yes	0	Non	Johnson & Johnson	1 dose	1	1	0	0	0	0	0									Yes	Yes	Yes	Yes	No	No	Yes	Yes	Agree	Undecided	Agree	Disagree	No	No	No	No	No
Kinshasa	Aeroport Ndjili	62	60 years and more	Tertiary	Married	Catholicism	Healthcare worker	Aircraft	Work	Yes	0	Non	Astra Zeneca	> 2 doses	1	1	0	1	0	0	0									Yes	Yes	Yes	No	Don't know	Don't know	Yes	Yes	Agree	Agree	Agree	Agree	Yes	Yes	No	No	No
Kinshasa	Aeroport Ndjili	65	60 years and more	Tertiary	Other	Other	Trader	Aircraft	Trade	Yes	0	Non	Astra Zeneca	> 2 doses	1	0	0	0	0	0	0									Yes	Yes	No	Yes	No	No	Yes	Yes	Disagree	Agree	Agree	Agree	Yes	Yes	No	Yes	Yes
Kinshasa	Aeroport Ndjili	30	30 to 44 years	Tertiary	SIngle	Muslim	Trader	Aircraft	Trade	Yes	0	Non	Astra Zeneca	2 doses	0	1	0	0	0	0	0									Yes	Yes	Yes	Don't know	Don't know	No	Yes	Yes	Agree	Agree	Agree	Agree	Yes	Yes	No	Yes	Yes
Kinshasa	Aeroport Ndjili	28	18 to 29 years	Secondary	SIngle	Catholicism	Trader	Aircraft	Trade	Yes	0	Non	Pfizer	> 2 doses	0	1	0	0	0	0	0									Yes	Yes	No	Don't know	Don't know	No	Yes	Yes	Disagree	Agree	Disagree	Disagree	No	Yes	No	Yes	Yes
Kinshasa	Aeroport Ndjili	40	30 to 44 years	Tertiary	Married	Catholicism	Other	Aircraft	Family visit	Yes	0	Non	Johnson & Johnson	1 dose	1	1	0	0	0	0	0									Yes	Yes	No	Don't know	Don't know	No	Don't know	No	Agree	Agree	Disagree	Disagree	No	Yes	No	Yes	No
Kinshasa	Aeroport Ndjili	52	45 to 59 years	Tertiary	Married	Muslim	Trader	Aircraft	Trade	Yes	0	Non	Johnson & Johnson	1 dose	1	1	0	0	0	0	0									Yes	No	No	Yes	No	No	Don't know	Don't know	Agree	Agree	Agree	Disagree	No	Yes	No	Yes	No
Kinshasa	Aeroport Ndjili	36	30 to 44 years	Tertiary	SIngle	Muslim	Civil servant	Aircraft	Family visit	Yes	0	Oui	Moderna	> 2 doses	1	1	0	0	0	0	0									Yes	Yes	Yes	Yes	No	No	No	Don't know	Undecided	Agree	Undecided	Agree	Yes	No	No	No	No
Kinshasa	Aeroport Ndjili	54	45 to 59 years	Secondary	Married	Protestant	Healthcare worker	Aircraft	Family visit	Yes	0	Non	Pfizer	> 2 doses	1	0	1	0	0	0	0									Yes	Yes	Yes	Yes	No	No	Yes	Yes	Agree	Agree	Agree	Disagree	No	No	No	No	Yes
Kinshasa	Aeroport Ndjili	50	45 to 59 years	Tertiary	Married	Muslim	Civil servant	Aircraft	Trade	Yes	0	Non	Johnson & Johnson	1 dose	1	1	0	0	0	0	0									No	Yes	Don't know	Don't know	Don't know	Don't know	Don't know	Don't know	Disagree	Undecided	Undecided	Disagree	No	No	No	No	No
Kinshasa	Aeroport Ndjili	65	60 years and more	Tertiary	Married	Catholicism	Healthcare worker	Aircraft	Tourism	Yes	0	Oui	Pfizer	> 2 doses	1	1	0	0	0	0	0									Yes	Yes	Yes	Yes	Yes	Yes	Yes	Yes	Agree	Agree	Agree	Disagree	No	No	No	No	No
Kinshasa	Aeroport Ndjili	40	30 to 44 years	Tertiary	Married	Catholicism	Healthcare worker	Aircraft	Medical care	Yes	0	Non	Moderna	> 2 doses	1	1	0	0	0	0	0									Yes	Yes	No	Yes	Yes	Don't know	Don't know	No	Undecided	Undecided	Disagree	Agree	Yes	No	No	No	No
Kinshasa	Aeroport Ndjili	46	45 to 59 years	Tertiary	Married	Catholicism	Healthcare worker	Aircraft	Work	Yes	0	Non	Pfizer	> 2 doses	1	1	0	0	0	0	0									Yes	No	Yes	Yes	Yes	Yes	Yes	Yes	Agree	Agree	Agree	Disagree	No	No	No	No	Yes
Kinshasa	Aeroport Ndjili	44	30 to 44 years	Tertiary	Married	Catholicism	Healthcare worker	Aircraft	Work	Yes	0	Oui	Pfizer	> 2 doses	1	1	0	0	0	0	0									Yes	Yes	Yes	Yes	Yes	Yes	Yes	Yes	Agree	Agree	Agree	Agree	Yes	No	No	No	No
Kinshasa	Aeroport Ndjili	59	45 to 59 years	Tertiary	Married	Catholicism	Civil servant	Aircraft	Work	Yes	0	Non	Moderna	> 2 doses	1	1	0	0	0	0	0									Yes	Don't know	Yes	Don't know	Yes	No	Don't know	Yes	Agree	Agree	Disagree	Disagree	No	No	No	No	Yes
Kinshasa	Aeroport Ndjili	40	30 to 44 years	Tertiary	Married	Catholicism	Civil servant	Aircraft	Work	Yes	0	Non	Pfizer	> 2 doses	1	0	0	0	0	0	0									Yes	Yes	Yes	Yes	Yes	Yes	Yes	Yes	Agree	Agree	Agree	Agree	Yes	No	No	No	No
Kinshasa	Aeroport Ndjili	32	30 to 44 years	Tertiary	SIngle	Catholicism	Other	Aircraft	Other	Yes	0	Non	Pfizer	> 2 doses	0	1	0	0	0	0	0									Yes	Don't know	Don't know	Don't know	Don't know	Don't know	Don't know	Don't know	Undecided	Undecided	Undecided	Disagree	No	No	No	No	Yes
Kinshasa	Aeroport Ndjili	18	18 to 29 years	Secondary	SIngle	Catholicism	Other	Aircraft	To study	Yes	0	Non	Johnson & Johnson	1 dose	0	1	0	0	0	0	0									Yes	Yes	Don't know	Don't know	Don't know	Don't know	Don't know	Don't know	Undecided	Undecided	Undecided	Agree	Yes	No	No	No	No
Kinshasa	Aeroport Ndjili	40	30 to 44 years	Tertiary	Married	Catholicism	Healthcare worker	Aircraft	Tourism	Yes	0	Non	Moderna	2 doses	1	1	0	0	0	0	0									Yes	Yes	Don't know	Yes	Yes	Yes	Yes	Yes	Agree	Agree	Agree	Agree	Yes	No	No	No	Yes
Kinshasa	Aeroport Ndjili	23	18 to 29 years	Tertiary	SIngle	Catholicism	Civil servant	Aircraft	Family visit	Yes	0	Non	Moderna	> 2 doses	1	1	0	0	0	0	0									Yes	Yes	Don't know	Don't know	Yes	No	Yes	Yes	Agree	Agree	Agree	Disagree	No	No	No	No	Yes
Kinshasa	Aeroport Ndjili	70	60 years and more	Tertiary	Married	Catholicism	Civil servant	Aircraft	Work	Yes	0	Non	Pfizer	> 2 doses	1	1	0	0	0	0	0									Yes	Don't know	Don't know	Don't know	Don't know	Don't know	Don't know	Don't know	Undecided	Undecided	Undecided	Disagree	No	Yes	No	Yes	No
Kinshasa	Aeroport Ndjili	65	60 years and more	Secondary	Other	Protestant	Civil servant	Aircraft	Work	Yes	0	Oui	Pfizer	> 2 doses	1	1	0	0	0	0	0									Yes	Yes	Yes	Yes	Yes	Yes	Yes	Yes	Agree	Agree	Agree	Agree	Yes	No	No	No	No
Kinshasa	Aeroport Ndjili	28	18 to 29 years	Tertiary	SIngle	Catholicism	Healthcare worker	Aircraft	To study	Yes	0	Non	Moderna	2 doses	1	1	0	1	0	0	0									Yes	Don't know	No	Don't know	No	No	Don't know	Yes	Agree	Agree	Disagree	Agree	Yes	No	No	No	Yes
Kinshasa	Aeroport Ndjili	49	45 to 59 years	Tertiary	Married	Catholicism	Trader	Aircraft	Trade	Yes	0	Non	Johnson & Johnson	1 dose	0	1	0	0	0	0	0									Yes	Yes	Don't know	Don't know	Don't know	No	Yes	Yes	Agree	Agree	Disagree	Agree	Yes	No	No	No	Yes
Kinshasa	Aeroport Ndjili	31	30 to 44 years	Tertiary	Married	Catholicism	Trader	Aircraft	Trade	Yes	0	Oui	Pfizer	2 doses	1	1	0	0	0	0	0									Yes	Yes	Yes	Yes	Yes	Yes	Yes	Yes	Agree	Agree	Agree	Agree	Yes	No	No	No	Yes
Kinshasa	Aeroport Ndjili	42	30 to 44 years	Tertiary	SIngle	Catholicism	Civil servant	Aircraft	Work	Yes	0	Non	Pfizer	> 2 doses	1	1	0	0	0	0	0									Yes	Yes	Yes	Yes	Yes	Yes	Yes	Yes	Agree	Agree	Agree	Agree	Yes	No	No	No	Yes
Kinshasa	Aeroport Ndjili	25	18 to 29 years	Tertiary	Married	Protestant	Other	Aircraft	Other	Yes	0	Non	Johnson & Johnson	1 dose	1	1	0	0	0	0	0									Yes	Don't know	Don't know	Don't know	Don't know	Don't know	Don't know	Yes	Agree	Agree	Agree	Agree	Yes	No	No	No	Yes
Kinshasa	Aeroport Ndjili	50	45 to 59 years	Tertiary	SIngle	Other	Healthcare worker	Aircraft	Work	Yes	0	Non	Johnson & Johnson	1 dose	1	1	0	0	0	0	0									Yes	Yes	Yes	Yes	No	No	Yes	Yes	Agree	Agree	Agree	Agree	Yes	Yes	No	Yes	Yes
Kinshasa	Aeroport Ndjili	55	45 to 59 years	Tertiary	Married	Catholicism	Trader	Aircraft	Trade	Yes	0	Non	Pfizer	2 doses	0	1	0	0	0	0	0									Yes	Yes	Yes	Yes	Yes	Yes	Yes	Yes	Agree	Agree	Agree	Agree	Yes	No	No	No	Yes
Kinshasa	Aeroport Ndjili	73	60 years and more	Tertiary	Married	Protestant	Civil servant	Aircraft	Work	Yes	0	Non	Pfizer	> 2 doses	0	1	0	0	0	0	0									Yes	Yes	Don't know	Don't know	Yes	No	Yes	Yes	Agree	Agree	Undecided	Agree	Yes	No	No	No	Yes
Kinshasa	Aeroport Ndjili	33	30 to 44 years	Secondary	Married	Muslim	Healthcare worker	Aircraft	Work	Yes	0	Non	Astra Zeneca	> 2 doses	1	1	0	0	0	0	0									Yes	Yes	Yes	Yes	Yes	Yes	Yes	Yes	Agree	Agree	Agree	Agree	Yes	Yes	No	Yes	Yes
Kinshasa	Aeroport Ndjili	63	60 years and more	Tertiary	SIngle	Catholicism	Civil servant	Aircraft	Family visit	Yes	0	Non	Pfizer	> 2 doses	1	1	0	0	0	0	0									Yes	Yes	Yes	Yes	Yes	Yes	Yes	Yes	Agree	Agree	Agree	Agree	Yes	No	No	No	Yes
Kinshasa	Aeroport Ndjili	41	30 to 44 years	Primary	SIngle	Catholicism	Unemployed	Aircraft	Medical care	Yes	0	Non	Johnson & Johnson	1 dose	0	0	0	1	0	0	0									Yes	Don't know	Don't know	Don't know	Don't know	Don't know	Don't know	Don't know	Undecided	Undecided	Undecided	Disagree	No	No	No	No	Yes
Kinshasa	Aeroport Ndjili	79	60 years and more	Secondary	Married	Catholicism	Other	Aircraft	Family visit	Yes	0	Non	Johnson & Johnson	1 dose	1	1	0	0	0	0	0									Yes	Yes	Yes	Yes	Yes	Yes	Yes	Yes	Agree	Agree	Agree	Agree	Yes	Yes	No	Yes	No
Kinshasa	Aeroport Ndjili	61	60 years and more	Tertiary	Married	Catholicism	Healthcare worker	Aircraft	Medical care	Yes	0	Non	Moderna	2 doses	1	1	0	0	0	0	0									Yes	Yes	Yes	Yes	Yes	Yes	Yes	Yes	Agree	Agree	Agree	Agree	Yes	No	No	No	Yes
Kinshasa	Aeroport Ndjili	66	60 years and more	Tertiary	SIngle	Other	Civil servant	Aircraft	Work	Yes	0	Non	Pfizer	2 doses	1	0	1	0	0	0	0									Yes	Yes	Yes	Yes	Yes	Yes	Yes	Yes	Agree	Agree	Agree	Agree	Yes	No	No	No	Yes
Kinshasa	Aeroport Ndjili	34	30 to 44 years	Tertiary	Married	Catholicism	Trader	Aircraft	Trade	Yes	0	Non	Pfizer	> 2 doses	1	1	0	0	0	0	0									Yes	Yes	Yes	No	Yes	Yes	Yes	Yes	Agree	Agree	Agree	Agree	Yes	No	Yes	No	Yes
Kinshasa	Aeroport Ndjili	35	30 to 44 years	Tertiary	SIngle	Protestant	Unemployed	Aircraft	Work	Yes	0	Non	Moderna	1 dose	1	1	0	0	0	0	0									Yes	Yes	Yes	Yes	Yes	Yes	Yes	Yes	Agree	Agree	Disagree	Agree	Yes	No	Yes	No	Yes
Kinshasa	Aeroport Ndjili	38	30 to 44 years	Tertiary	Married	Catholicism	Healthcare worker	Aircraft	Work	Yes	0	Non	Moderna	1 dose	0	1	0	0	0	0	0									Yes	Yes	Yes	Yes	Yes	Yes	Yes	Yes	Agree	Agree	Agree	Agree	Yes	No	Yes	No	Yes
Kinshasa	Aeroport Ndjili	19	18 to 29 years	Secondary	SIngle	Protestant	Unemployed	Aircraft	Work	Yes	0	Non	Moderna	1 dose	1	0	0	0	0	0	0									Yes	Yes	Yes	Yes	No	No	Yes	Yes	Agree	Agree	Agree	Agree	Yes	No	Yes	No	Yes
Kinshasa	Aeroport Ndjili	50	45 to 59 years	Primary	Married	Catholicism	Civil servant	Aircraft	Family visit	Yes	0	Oui	Astra Zeneca	1 dose	1	0	0	0	0	0	0									Yes	Yes	Yes	Yes	Yes	Yes	Yes	Yes	Agree	Agree	Agree	Agree	Yes	No	Yes	No	Yes
Kinshasa	Aeroport Ndjili	26	18 to 29 years	Primary	SIngle	Catholicism	Civil servant	Aircraft	Work	Yes	0	Oui	Moderna	1 dose	0	0	1	0	0	0	0									Yes	No	No	No	Yes	No	Yes	No	Agree	Disagree	Agree	Disagree	No	No	Yes	No	Yes
Kinshasa	Aeroport Ndjili	75	60 years and more	Secondary	Other	Other	Civil servant	Aircraft	Medical care	No	1	Non										0	0	1	0	0	0	0	0	Yes	Yes	Yes	Yes	Yes	Yes	No	No	Agree	Agree	Agree	Disagree	No	No	No	No	No
Kinshasa	Aeroport Ndjili	45	45 to 59 years	None	Other	Protestant	Trader	Aircraft	To study	Yes	0	Oui	Sinopharm	2 doses	0	0	0	0	0	1	0									Yes	Yes	Yes	Yes	Yes	Yes	Yes	Yes	Disagree	Disagree	Agree	Agree	Yes	No	No	No	No
Kinshasa	Aeroport Ndjili	36	30 to 44 years	Tertiary	Married	Catholicism	Trader	Aircraft	Trade	Yes	0	Non	Astra Zeneca	2 doses	1	0	0	0	0	0	0									Yes	Don't know	No	No	No	Yes	No	Don't know	Agree	Agree	Disagree	Agree	Yes	No	Yes	No	Yes
Kinshasa	Aeroport Ndjili	32	30 to 44 years	Tertiary	SIngle	Protestant	Healthcare worker	Aircraft	To study	Yes	0	Non	Pfizer	2 doses	1	0	0	0	0	0	0									Yes	No	No	No	No	Yes	Yes	No	Agree	Agree	Disagree	Agree	Yes	No	Yes	No	Yes
Kinshasa	Aeroport Ndjili	52	45 to 59 years	Tertiary	SIngle	Catholicism	Other	Aircraft	Other	Yes	0	Oui	Astra Zeneca	2 doses	1	0	0	0	0	0	0									Yes	No	Don't know	No	No	Yes	Don't know	Yes	Agree	Agree	Disagree	Agree	Yes	No	Yes	No	Yes
Kinshasa	Aeroport Ndjili	36	30 to 44 years	Tertiary	SIngle	Protestant	Trader	Aircraft	Trade	Yes	0	Non	Astra Zeneca	2 doses	0	0	0	1	0	0	0									Don't know	No	No	No	Don't know	Yes	Don't know	Yes	Agree	Agree	Disagree	Disagree	No	No	Yes	No	Yes
Kinshasa	Aeroport Ndjili	39	30 to 44 years	Tertiary	Married	Protestant	Healthcare worker	Aircraft	Work	Yes	0	Non	Moderna	2 doses	1	0	0	0	0	0	0									Yes	No	No	No	No	Yes	Yes	Yes	Agree	Agree	Disagree	Agree	Yes	No	No	No	No
Kinshasa	Aeroport Ndjili	60	60 years and more	Tertiary	Married	Catholicism	Civil servant	Aircraft	Work	Yes	0	Oui	Pfizer	2 doses	1	0	0	0	0	0	0									Yes	No	No	No	No	Yes	Don't know	Don't know	Agree	Agree	Disagree	Agree	Yes	No	Yes	No	Yes
Kinshasa	Aeroport Ndjili	31	30 to 44 years	Tertiary	SIngle	Catholicism	Trader	Aircraft	Trade	Yes	0	Non	Astra Zeneca	2 doses	0	0	0	1	0	0	0									Yes	No	No	No	No	Yes	Don't know	Yes	Disagree	Disagree	Disagree	Agree	Yes	No	Yes	No	Yes
Kinshasa	Aeroport Ndjili	22	18 to 29 years	Tertiary	SIngle	Catholicism	Other	Aircraft	To study	Yes	0	Non	Sinopharm	2 doses	0	0	1	0	0	0	0									Yes	Don't know	Don't know	No	No	Yes	Don't know	Don't know	Agree	Disagree	Disagree	Agree	Yes	No	Yes	No	Yes
Kinshasa	Aeroport Ndjili	40	30 to 44 years	Tertiary	Married	Other	Other	Aircraft	Other	Yes	0	Oui	Astra Zeneca	2 doses	1	0	0	0	0	0	0									Yes	Don't know	No	No	No	Yes	Don't know	Don't know	Agree	Agree	Disagree	Agree	Yes	No	Yes	No	Yes
Kinshasa	Aeroport Ndjili	69	60 years and more	Tertiary	Married	Catholicism	Trader	Aircraft	Trade	Yes	0	Oui	Astra Zeneca	> 2 doses	1	0	0	0	0	0	0									Yes	No	No	No	No	Yes	Don't know	Don't know	Agree	Agree	Disagree	Agree	Yes	No	Yes	No	Yes
Kinshasa	Aeroport Ndjili	43	30 to 44 years	Tertiary	Married	Other	Civil servant	Aircraft	Tourism	Yes	0	Oui	Pfizer	2 doses	1	0	0	0	0	0	0									Yes	No	No	No	No	Yes	Don't know	Don't know	Undecided	Agree	Disagree	Agree	Yes	Yes	Yes	Yes	Yes
Kinshasa	Aeroport Ndjili	50	45 to 59 years	Secondary	Married	Protestant	Trader	Aircraft	Trade	Yes	0	Non	Pfizer	2 doses	1	0	0	0	0	0	0									Yes	No	Don't know	No	No	Yes	Don't know	Don't know	Disagree	Disagree	Disagree	Agree	Yes	No	Yes	No	Yes
Kinshasa	Aeroport Ndjili	43	30 to 44 years	Secondary	SIngle	Protestant	Trader	Aircraft	Trade	Yes	0	Non	Johnson & Johnson	1 dose	1	0	0	0	0	0	0									Yes	No	No	Yes	No	Yes	Don't know	Don't know	Agree	Agree	Disagree	Agree	Yes	No	Yes	No	Yes
Kinshasa	Aeroport Ndjili	47	45 to 59 years	Tertiary	SIngle	Protestant	Healthcare worker	Aircraft	Other	Yes	0	Non	Pfizer	2 doses	1	0	0	0	0	0	0									Yes	No	No	No	No	No	No	No	Agree	Agree	Agree	Agree	Yes	No	Yes	No	Yes
Kinshasa	Aeroport Ndjili	33	30 to 44 years	Tertiary	SIngle	Protestant	Trader	Aircraft	Trade	Yes	0	Non	Johnson & Johnson	1 dose	1	0	0	0	0	0	0									Yes	No	No	Yes	No	Yes	No	No	Agree	Agree	Disagree	Agree	Yes	No	Yes	No	Yes
Kinshasa	Aeroport Ndjili	59	45 to 59 years	Tertiary	Married	Protestant	Other	Aircraft	Other	Yes	0	Oui	Pfizer	2 doses	1	0	0	0	0	0	0									Yes	No	No	No	No	Yes	No	Don't know	Agree	Agree	Disagree	Agree	Yes	No	Yes	No	Yes
Kinshasa	Aeroport Ndjili	46	45 to 59 years	Tertiary	Married	Other	Healthcare worker	Aircraft	Other	Yes	0	Non	Astra Zeneca	2 doses	1	0	0	0	0	0	0									Yes	Yes	No	No	No	Yes	Don't know	No	Agree	Agree	Disagree	Agree	Yes	No	Yes	No	Yes
Kinshasa	Aeroport Ndjili	32	30 to 44 years	Secondary	Married	Catholicism	Healthcare worker	Aircraft	Family visit	Yes	0	Non	Pfizer	> 2 doses	1	0	0	0	0	0	0									Yes	No	No	No	No	Yes	No	No	Agree	Agree	Disagree	Agree	Yes	No	Yes	No	Yes
Kinshasa	Aeroport Ndjili	22	18 to 29 years	Secondary	SIngle	Other	Other	Aircraft	To study	Yes	0	Non	Johnson & Johnson	1 dose	1	0	0	0	0	0	0									Yes	No	No	Yes	No	Yes	No	No	Agree	Agree	Disagree	Agree	Yes	No	Yes	No	Yes
Kinshasa	Aeroport Ndjili	30	30 to 44 years	Tertiary	SIngle	Protestant	Healthcare worker	Aircraft	Other	Yes	0	Non	Astra Zeneca	2 doses	1	0	0	0	0	0	0									Yes	No	No	No	No	Yes	No	Don't know	Agree	Agree	Disagree	Agree	Yes	No	No	No	Yes
Kinshasa	Aeroport Ndjili	33	30 to 44 years	Tertiary	Married	Catholicism	Healthcare worker	Aircraft	To study	Yes	0	Non	Johnson & Johnson	1 dose	1	0	0	0	0	0	0									Yes	No	No	Yes	No	Yes	Yes	Yes	Agree	Agree	Agree	Agree	Yes	No	No	No	Yes
Kinshasa	Aeroport Ndjili	56	45 to 59 years	Tertiary	Married	Protestant	Civil servant	Aircraft	Other	Yes	0	Non	Pfizer	> 2 doses	1	0	0	0	0	0	0									Yes	No	No	Yes	No	Yes	No	No	Agree	Agree	Disagree	Agree	Yes	No	No	No	Yes
Kinshasa	Aeroport Ndjili	56	45 to 59 years	Tertiary	Married	Other	Unemployed	Aircraft	Family visit	Yes	0	Non	Moderna	2 doses	1	0	0	0	0	0	0									Yes	No	Don't know	No	No	Yes	No	No	Agree	Agree	Disagree	Agree	Yes	Yes	No	Yes	Yes
Kinshasa	Aeroport Ndjili	60	60 years and more	Tertiary	Married	Catholicism	Civil servant	Aircraft	Family visit	Yes	0	Non	Moderna	> 2 doses	1	0	0	0	0	0	0									Yes	No	Yes	No	No	Yes	No	No	Agree	Agree	Agree	Agree	Yes	No	No	No	Yes
Kinshasa	Aeroport Ndjili	62	60 years and more	Secondary	Married	Catholicism	Trader	Aircraft	Family visit	Yes	0	Non	Johnson & Johnson	1 dose	0	0	0	1	0	0	0									Yes	No	No	Yes	No	Yes	No	Don't know	Agree	Agree	Disagree	Agree	Yes	No	No	No	Yes
Kinshasa	Aeroport Ndjili	35	30 to 44 years	Tertiary	Married	Other	Trader	Aircraft	Trade	Yes	0	Non	Pfizer	2 doses	0	0	0	1	0	0	0									Yes	No	No	No	No	Yes	No	No	Disagree	Agree	Disagree	Agree	Yes	No	No	No	Yes
Kinshasa	Aeroport Ndjili	42	30 to 44 years	Tertiary	SIngle	Catholicism	Trader	Aircraft	Trade	Yes	0	Non	Pfizer	2 doses	1	0	0	0	0	0	0									Yes	No	No	No	No	Yes	No	Don't know	Agree	Agree	Agree	Agree	Yes	No	No	No	Yes
Kinshasa	Aeroport Ndjili	53	45 to 59 years	Secondary	Married	Catholicism	Trader	Aircraft	Trade	Yes	0	Non	Astra Zeneca	2 doses	1	0	0	0	0	0	0									Yes	No	Don't know	No	No	Yes	Don't know	Don't know	Agree	Agree	Disagree	Agree	Yes	No	No	No	Yes
Kinshasa	Aeroport Ndjili	33	30 to 44 years	Tertiary	SIngle	Protestant	Healthcare worker	Aircraft	Work	Yes	0	Non	Astra Zeneca	2 doses	1	0	0	0	0	0	0									Yes	No	No	No	No	Yes	No	No	Disagree	Agree	Disagree	Agree	Yes	No	Yes	No	Yes
Kinshasa	Aeroport Ndjili	25	18 to 29 years	Tertiary	SIngle	Protestant	Trader	Aircraft	Trade	Yes	0	Non	Pfizer	2 doses	1	0	0	0	0	0	0									Yes	No	No	No	No	Yes	Don't know	Don't know	Agree	Agree	Disagree	Agree	Yes	No	No	No	Yes
Kinshasa	Aeroport Ndjili	62	60 years and more	Secondary	Married	Protestant	Trader	Aircraft	Trade	Yes	0	Non	Astra Zeneca	2 doses	0	0	0	1	0	0	0									Yes	No	No	No	No	Yes	Don't know	Don't know	Agree	Agree	Disagree	Agree	Yes	No	No	No	Yes
Kinshasa	Aeroport Ndjili	26	18 to 29 years	Tertiary	SIngle	Protestant	Trader	Aircraft	Family visit	Yes	0	Non	Moderna	2 doses	0	0	0	1	0	0	0									Yes	No	No	No	No	Yes	Don't know	Don't know	Agree	Agree	Disagree	Agree	Yes	No	No	No	Yes
Kinshasa	Aeroport Ndjili	48	45 to 59 years	Tertiary	Married	Protestant	Other	Aircraft	Other	Yes	0	Oui	Astra Zeneca	> 2 doses	1	0	0	0	0	0	0									Yes	No	No	No	No	Yes	Don't know	Don't know	Agree	Agree	Disagree	Agree	Yes	No	No	No	Yes
Kinshasa	Aeroport Ndjili	52	45 to 59 years	Tertiary	Married	Catholicism	Civil servant	Aircraft	Work	Yes	0	Non	Johnson & Johnson	1 dose	1	0	0	0	0	0	0									No	No	Yes	No	No	No	Yes	Yes	Disagree	Agree	Disagree	Agree	Yes	No	No	No	Yes
Kinshasa	Aeroport Ndjili	45	45 to 59 years	Tertiary	SIngle	Catholicism	Healthcare worker	Aircraft	Work	Yes	0	Non	Johnson & Johnson	1 dose	1	0	0	0	0	0	0									No	No	Yes	No	No	Yes	No	Yes	Agree	Agree	Disagree	Agree	Yes	No	No	No	Yes
Kinshasa	Aeroport Ndjili	30	30 to 44 years	Tertiary	SIngle	Catholicism	Civil servant	Aircraft	Family visit	Yes	0	Non	Pfizer	2 doses	1	0	0	0	0	0	0									No	Yes	Yes	Yes	No	No	No	Yes	Disagree	Agree	Disagree	Agree	Yes	No	No	No	Yes
Kinshasa	Aeroport Ndjili	38	30 to 44 years	Tertiary	SIngle	Catholicism	Civil servant	Aircraft	Family visit	Yes	0	Non	Johnson & Johnson	1 dose	1	0	0	0	0	0	0									Yes	No	Yes	No	No	Yes	No	Yes	Disagree	Agree	Disagree	Agree	Yes	No	No	No	Yes
Kinshasa	Aeroport Ndjili	50	45 to 59 years	Tertiary	SIngle	Catholicism	Healthcare worker	Aircraft	Family visit	Yes	0	Non	Moderna	1 dose	1	0	0	0	0	0	0									Yes	No	No	No	No	No	No	Yes	Disagree	Agree	Disagree	Agree	Yes	No	No	No	Yes
Kinshasa	Aeroport Ndjili	35	30 to 44 years	Tertiary	SIngle	Catholicism	Civil servant	Aircraft	Family visit	Yes	0	Non	Johnson & Johnson	1 dose	1	0	0	0	0	0	0									Yes	No	Yes	No	No	No	No	Yes	Disagree	Agree	Disagree	Agree	Yes	No	No	No	Yes
Kinshasa	Aeroport Ndjili	26	18 to 29 years	Tertiary	Married	Protestant	Unemployed	Aircraft	Family visit	Yes	0	Non	Johnson & Johnson	1 dose	1	0	0	0	0	0	0									Yes	No	Yes	No	No	No	No	Yes	Disagree	Agree	Disagree	Agree	Yes	No	No	No	Yes
Kinshasa	Aeroport Ndjili	20	18 to 29 years	Secondary	SIngle	Protestant	Unemployed	Aircraft	To study	Yes	0	Non	Johnson & Johnson	1 dose	0	0	1	0	0	0	0									No	Don't know	Yes	No	No	No	No	Yes	Disagree	Agree	Disagree	Agree	Yes	Yes	No	Yes	Yes
Kinshasa	Aeroport Ndjili	52	45 to 59 years	Tertiary	Married	Protestant	Civil servant	Aircraft	Work	Yes	0	Non	Johnson & Johnson	1 dose	0	0	1	0	0	0	0									Yes	Don't know	Yes	No	No	No	Yes	Yes	Agree	Agree	Disagree	Agree	Yes	No	No	No	Yes
Kinshasa	Aeroport Ndjili	52	45 to 59 years	Secondary	Married	Catholicism	Other	Aircraft	Family visit	Yes	0	Non	Johnson & Johnson	1 dose	1	0	0	0	0	0	0									Yes	No	Yes	No	No	Yes	No	Yes	Disagree	Agree	Disagree	Agree	Yes	Yes	No	Yes	Yes
Kinshasa	Aeroport Ndjili	68	60 years and more	Tertiary	Married	Protestant	Civil servant	Aircraft	Family visit	No	1	Non										0	0	0	0	1	0	0	0	No	No	No	Don't know	Don't know	Yes	No	No	Disagree	Disagree	Disagree	Disagree	No	No	No	No	Yes
Kinshasa	Aeroport Ndjili	48	45 to 59 years	Tertiary	Married	Catholicism	Other	Aircraft	Family visit	No	1	Non										0	1	0	0	0	0	0	0	Don't know	No	No	Don't know	No	Yes	No	No	Disagree	Disagree	Disagree	Disagree	No	No	No	No	No
Kinshasa	Aeroport Ndjili	35	30 to 44 years	Tertiary	Married	Catholicism	Unemployed	Aircraft	Family visit	No	1	Non										0	0	0	0	1	0	0	0	Yes	No	Yes	No	No	No	No	Yes	Agree	Disagree	Disagree	Disagree	No	Yes	No	Yes	No
Kinshasa	Aeroport Ndjili	30	30 to 44 years	Secondary	Married	Protestant	Unemployed	Aircraft	Family visit	Yes	0	Non	Johnson & Johnson	1 dose	1	0	0	0	0	0	0									Yes	No	Yes	Don't know	Don't know	No	No	Yes	Disagree	Agree	Disagree	Agree	Yes	Yes	No	Yes	No
Kinshasa	Aeroport Ndjili	43	30 to 44 years	Secondary	Married	Catholicism	Unemployed	Aircraft	Medical care	Yes	0	Oui	Astra Zeneca	1 dose	1	0	0	0	0	0	0									Yes	No	Yes	No	No	No	No	Yes	Agree	Agree	Agree	Agree	Yes	No	No	No	Yes
Kinshasa	Aeroport Ndjili	68	60 years and more	Tertiary	Married	Catholicism	Healthcare worker	Aircraft	Work	Yes	0	Non	Johnson & Johnson	1 dose	0	1	0	0	0	0	0									Yes	No	Yes	No	No	No	No	Yes	Agree	Agree	Disagree	Agree	Yes	No	Yes	No	Yes
Kinshasa	Aeroport Ndjili	37	30 to 44 years	Tertiary	SIngle	Protestant	Other	Aircraft	Family visit	No	1	Non										0	0	0	0	1	0	0	0	No	No	Yes	No	No	No	No	No	Disagree	Disagree	Disagree	Disagree	No	No	No	No	Yes
Kinshasa	Aeroport Ndjili	35	30 to 44 years	Tertiary	Married	Protestant	Unemployed	Aircraft	Family visit	Yes	0	Non	Pfizer	2 doses	1	0	0	0	0	0	0									Yes	No	Yes	No	No	No	No	Yes	Disagree	Disagree	Disagree	Agree	Yes	No	No	No	No
Kinshasa	Aeroport Ndjili	59	45 to 59 years	Secondary	Married	Catholicism	Other	Aircraft	Family visit	Yes	0	Non	Pfizer	> 2 doses	0	0	1	0	0	0	0									Yes	No	Yes	No	No	No	No	Yes	Disagree	Agree	Disagree	Agree	Yes	No	No	No	Yes
Kinshasa	Aeroport Ndjili	25	18 to 29 years	Tertiary	SIngle	Protestant	Other	Aircraft	Family visit	Yes	0	Non	Pfizer	2 doses	0	0	0	1	0	0	0									No	No	Yes	No	No	No	No	Yes	Disagree	Agree	Disagree	Agree	Yes	No	No	No	Yes
Kinshasa	Aeroport Ndjili	75	60 years and more	Secondary	Married	Catholicism	Unemployed	Aircraft	Family visit	Yes	0	Non	Pfizer	2 doses	0	0	1	0	0	0	0									No	No	Yes	No	No	No	No	Yes	Disagree	Agree	Disagree	Agree	Yes	No	No	No	Yes
Kinshasa	Aeroport Ndjili	20	18 to 29 years	Secondary	SIngle	Protestant	Other	Aircraft	Family visit	No	1	Non										0	0	0	0	1	0	0	0	No	No	No	No	No	Don't know	Don't know	Don't know	Disagree	Disagree	Disagree	Disagree	No	No	No	No	Yes
Kinshasa	Aeroport Ndjili	60	60 years and more	Secondary	Married	Protestant	Unemployed	Aircraft	Work	Yes	0	Non	Moderna	1 dose	0	0	1	0	0	0	0									Yes	No	Yes	No	No	No	No	Yes	Disagree	Agree	Disagree	Agree	Yes	No	No	No	No
Kinshasa	Aeroport Ndjili	70	60 years and more	Tertiary	Married	Other	Civil servant	Aircraft	Work	Yes	0	Non	Johnson & Johnson	1 dose	1	0	0	0	0	0	0									Yes	Yes	Don't know	Yes	No	No	Don't know	Yes	Agree	Undecided	Disagree	Disagree	No	No	No	No	Yes
Kinshasa	Aeroport Ndjili	39	30 to 44 years	Tertiary	Married	Protestant	Unemployed	Aircraft	Family visit	Yes	0	Non	Johnson & Johnson	1 dose	1	0	0	0	0	0	0									Don't know	Yes	Don't know	Yes	No	Yes	Don't know	Yes	Agree	Agree	Disagree	Disagree	No	No	No	No	No
Kinshasa	Aeroport Ndjili	28	18 to 29 years	Tertiary	SIngle	Catholicism	Civil servant	Aircraft	Work	Yes	0	Non	Pfizer	1 dose	1	0	0	0	0	0	0									Don't know	Yes	No	Yes	No	No	Don't know	Yes	Disagree	Undecided	Disagree	Disagree	No	No	No	No	No
Kinshasa	Aeroport Ndjili	51	45 to 59 years	Tertiary	Married	Other	Unemployed	Aircraft	Work	Yes	0	Non	Johnson & Johnson	1 dose	0	1	0	0	0	0	0									Yes	Yes	Yes	Yes	No	No	Yes	Yes	Disagree	Agree	Agree	Agree	Yes	Yes	No	Yes	No
Kinshasa	Aeroport Ndjili	38	30 to 44 years	Tertiary	Married	Catholicism	Unemployed	Aircraft	Work	No	1	Non										0	0	0	0	0	0	1	0	Don't know	No	Don't know	Yes	No	Yes	Don't know	Don't know	Agree	Agree	Disagree	Disagree	No	No	Yes	No	Yes
Kinshasa	Aeroport Ndjili	25	18 to 29 years	Tertiary	SIngle	Other	Other	Aircraft	Other	Yes	0	Non	Johnson & Johnson	1 dose	0	0	0	1	0	0	0									Yes	Yes	Don't know	Yes	No	Don't know	Don't know	Don't know	Disagree	Agree	Disagree	Agree	Yes	Yes	No	Yes	No
Kinshasa	Aeroport Ndjili	25	18 to 29 years	Secondary	SIngle	Other	Other	Aircraft	Work	Yes	0	Non	Johnson & Johnson	1 dose	1	0	0	0	0	0	0									Don't know	Don't know	Yes	Yes	Don't know	No	Don't know	Yes	Disagree	Agree	Disagree	Agree	Yes	No	No	No	Yes
Kinshasa	Aeroport Ndjili	25	18 to 29 years	Secondary	SIngle	Other	Other	Aircraft	Work	Yes	0	Non	Johnson & Johnson	1 dose	1	0	0	0	0	0	0									No	Don't know	Don't know	Yes	Don't know	No	Don't know	Don't know	Disagree	Agree	Disagree	Agree	Yes	No	No	No	Yes
Kinshasa	Aeroport Ndjili	21	18 to 29 years	Secondary	SIngle	Other	Other	Aircraft	Work	Yes	0	Non	Johnson & Johnson	1 dose	1	0	0	0	0	0	0									Yes	Yes	Yes	Yes	Don't know	No	Don't know	Don't know	Disagree	Agree	Disagree	Agree	Yes	No	No	No	Yes
Kinshasa	Aeroport Ndjili	19	18 to 29 years	Secondary	SIngle	Other	Other	Aircraft	Work	Yes	0	Non	Johnson & Johnson	1 dose	1	0	0	0	0	0	0									Don't know	Don't know	Don't know	Yes	Don't know	Don't know	Don't know	Don't know	Disagree	Agree	Disagree	Agree	Yes	Yes	No	Yes	Yes
Kinshasa	Aeroport Ndjili	21	18 to 29 years	Secondary	SIngle	Other	Other	Aircraft	Work	Yes	0	Non	Johnson & Johnson	1 dose	1	0	0	0	0	0	0									Yes	Yes	No	Yes	No	No	No	No	Disagree	Agree	Disagree	Agree	Yes	Yes	No	Yes	Yes
Kinshasa	Aeroport Ndjili	26	18 to 29 years	Tertiary	SIngle	Other	Other	Aircraft	Work	Yes	0	Non	Pfizer	2 doses	1	0	0	0	0	0	0									No	No	No	Yes	No	Yes	Don't know	Yes	Disagree	Agree	Disagree	Disagree	No	Yes	No	Yes	Yes
Kinshasa	Aeroport Ndjili	19	18 to 29 years	Secondary	SIngle	Other	Other	Aircraft	Work	No	1	Non										0	0	0	0	1	0	0	0	Yes	Yes	No	Yes	No	No	Don't know	Don't know	Disagree	Disagree	Disagree	Undecided	No	No	No	No	No
Kinshasa	Aeroport Ndjili	25	18 to 29 years	Secondary	SIngle	Other	Other	Aircraft	Work	Yes	0	Non	Moderna	1 dose	1	0	0	0	0	0	0									No	No	Don't know	Yes	No	No	Don't know	Don't know	Disagree	Agree	Disagree	Agree	Yes	Yes	No	Yes	No
Kinshasa	Aeroport Ndjili	37	30 to 44 years	Tertiary	Married	Protestant	Civil servant	Aircraft	Family visit	Yes	0	Non	Johnson & Johnson	1 dose	0	1	0	0	0	0	0									Yes	Yes	Yes	Yes	No	No	Yes	Yes	Disagree	Agree	Disagree	Agree	Yes	Yes	No	Yes	Yes
Kinshasa	Aeroport Ndjili	45	45 to 59 years	Secondary	Married	Protestant	Healthcare worker	Aircraft	Family visit	Yes	0	Non	Astra Zeneca	2 doses	1	0	0	0	0	0	0									Yes	Yes	Yes	Don't know	No	No	Don't know	Yes	Agree	Agree	Disagree	Disagree	No	Yes	No	Yes	Yes
Kinshasa	Aeroport Ndjili	35	30 to 44 years	Secondary	Married	Protestant	Trader	Aircraft	Trade	Yes	0	Oui	Pfizer	> 2 doses	0	0	0	0	1	0	0									Yes	Yes	Yes	Don't know	No	Yes	Don't know	No	Agree	Agree	Disagree	Agree	Yes	Yes	No	Yes	No
Kinshasa	Aeroport Ndjili	30	30 to 44 years	Tertiary	SIngle	Other	Unemployed	Aircraft	Family visit	Yes	0	Non	Johnson & Johnson	1 dose	0	0	0	1	0	0	0									Yes	Yes	Don't know	Yes	No	No	Don't know	Don't know	Agree	Disagree	Disagree	Disagree	No	No	No	No	Yes
Kinshasa	Aeroport Ndjili	21	18 to 29 years	Tertiary	SIngle	Protestant	Other	Aircraft	Family visit	Yes	0	Non	Pfizer	2 doses	0	0	0	1	0	0	0									No	No	No	No	No	No	No	No	Agree	Agree	Disagree	Disagree	No	Yes	No	Yes	No
Kinshasa	Aeroport Ndjili	36	30 to 44 years	Tertiary	Married	Other	Unemployed	Aircraft	Work	Yes	0	Non	Moderna	2 doses	0	0	0	1	0	0	0									No	No	No	No	No	No	Don't know	Yes	Disagree	Disagree	Disagree	Disagree	No	No	No	No	No
Kinshasa	Aeroport Ndjili	41	30 to 44 years	Tertiary	Married	Protestant	Trader	Aircraft	Other	Yes	0	Non	Johnson & Johnson	1 dose	0	0	0	1	0	0	0									Don't know	Don't know	Don't know	Yes	No	Yes	Don't know	Don't know	Disagree	Disagree	Disagree	Disagree	No	No	No	No	No
Kinshasa	Aeroport Ndjili	40	30 to 44 years	Tertiary	SIngle	Protestant	Unemployed	Aircraft	Trade	Yes	0	Non	Johnson & Johnson	1 dose	0	0	0	1	0	0	0									No	No	No	Yes	No	Don't know	No	Don't know	Agree	Disagree	Agree	Disagree	No	No	No	No	No
Kinshasa	Aeroport Ndjili	32	30 to 44 years	Secondary	Married	Protestant	Other	Aircraft	Other	Yes	0	Non	Johnson & Johnson	1 dose	1	0	0	0	0	0	0									Don't know	Don't know	Don't know	Yes	Don't know	Don't know	Don't know	Don't know	Disagree	Agree	Disagree	Agree	Yes	Yes	Yes	Yes	No
Kinshasa	Aeroport Ndjili	69	60 years and more	Primary	Married	Catholicism	Unemployed	Aircraft	Family visit	Yes	0	Non	Pfizer	2 doses	1	0	0	0	0	0	0									Yes	Yes	No	No	Don't know	Yes	Don't know	Don't know	Disagree	Agree	Agree	Agree	Yes	Yes	No	Yes	Yes
Kinshasa	Aeroport Ndjili	39	30 to 44 years	Tertiary	Married	Protestant	Unemployed	Aircraft	Tourism	No	1	Non										0	0	0	0	0	0	1	0	No	No	No	No	Don't know	Don't know	Don't know	Don't know	Disagree	Disagree	Disagree	Disagree	No	No	Yes	No	Yes
Kinshasa	Aeroport Ndjili	37	30 to 44 years	Tertiary	Married	Catholicism	Unemployed	Aircraft	Other	No	1	Non										0	0	0	0	0	0	1	0	No	No	No	Don't know	No	Yes	Don't know	Yes	Agree	Disagree	Disagree	Undecided	No	No	No	No	Yes
Kinshasa	Aeroport Ndjili	48	45 to 59 years	Tertiary	Married	Protestant	Unemployed	Aircraft	Other	Yes	0	Non	Pfizer	2 doses	1	0	0	0	0	0	0									Yes	Yes	Yes	No	Don't know	No	Don't know	Yes	Agree	Agree	Agree	Agree	Yes	Yes	No	Yes	Yes
Kinshasa	Aeroport Ndjili	35	30 to 44 years	Tertiary	Married	Protestant	Unemployed	Aircraft	Other	Yes	0	Non	Johnson & Johnson	1 dose	0	1	0	0	0	0	0									Yes	Yes	Yes	Yes	No	No	Don't know	Yes	Disagree	Agree	Undecided	Agree	Yes	Yes	Yes	Yes	Yes
Kinshasa	Aeroport Ndjili	24	18 to 29 years	Tertiary	SIngle	Other	Other	Aircraft	Family visit	Yes	0	Non	Johnson & Johnson	1 dose	1	0	0	0	0	0	0									No	Don't know	Don't know	Don't know	Don't know	Don't know	Don't know	Don't know	Agree	Agree	Disagree	Disagree	No	Yes	No	Yes	Yes
Kinshasa	Aeroport Ndjili	45	45 to 59 years	Tertiary	Married	Other	Trader	Aircraft	Family visit	Yes	0	Non	Je ne sais pas	1 dose	1	0	0	0	0	0	0									No	Don't know	Don't know	Don't know	Don't know	Don't know	Don't know	Don't know	Disagree	Agree	Undecided	Agree	Yes	Yes	No	Yes	No
Kinshasa	Aeroport Ndjili	50	45 to 59 years	Tertiary	Married	Other	Other	Aircraft	Other	Yes	0	Non	Moderna	2 doses	1	0	0	0	0	0	0									No	Don't know	Don't know	Don't know	Don't know	Yes	Don't know	Don't know	Agree	Agree	Undecided	Disagree	No	Yes	No	Yes	Yes
Kinshasa	Aeroport Ndjili	45	45 to 59 years	Tertiary	Married	Catholicism	Civil servant	Aircraft	Other	No	1	Non										0	0	0	0	1	0	0	0	Don't know	Don't know	No	Don't know	Don't know	Yes	Don't know	Don't know	Agree	Agree	Undecided	Disagree	No	Yes	No	Yes	No
Kinshasa	Aeroport Ndjili	30	30 to 44 years	Tertiary	Married	Other	Trader	Aircraft	Work	Yes	0	Non	Johnson & Johnson	1 dose	1	0	0	0	0	0	0									No	Don't know	Don't know	Don't know	No	Don't know	Don't know	Don't know	Undecided	Disagree	Undecided	Disagree	No	No	Yes	No	No
Kinshasa	Aeroport Ndjili	28	18 to 29 years	Tertiary	SIngle	Muslim	Other	Aircraft	Other	Yes	0	Non	Johnson & Johnson	1 dose	0	0	0	1	0	0	0									No	Don't know	Don't know	Don't know	Don't know	Yes	Don't know	Don't know	Disagree	Disagree	Undecided	Disagree	No	No	No	No	No
Kinshasa	Aeroport Ndjili	30	30 to 44 years	Secondary	Other	Protestant	Other	Aircraft	Family visit	Yes	0	Non	Astra Zeneca	2 doses	1	0	0	0	0	0	0									No	Don't know	Don't know	Don't know	Don't know	Yes	Don't know	Don't know	Disagree	Agree	Undecided	Agree	Yes	Yes	No	Yes	No
Kinshasa	Aeroport Ndjili	23	18 to 29 years	Secondary	SIngle	Other	Other	Aircraft	Other	Yes	0	Non	Je ne sais pas	1 dose	1	0	0	0	0	0	0									No	Don't know	Don't know	Don't know	Don't know	No	Don't know	Don't know	Disagree	Agree	Undecided	Agree	Yes	Yes	No	Yes	Yes
Kinshasa	Aeroport Ndjili	55	45 to 59 years	Tertiary	SIngle	Catholicism	Other	Aircraft	Family visit	Yes	0	Non	Johnson & Johnson	1 dose	1	0	0	0	0	0	0									No	Don't know	Don't know	Don't know	Don't know	Yes	Don't know	Don't know	Undecided	Agree	Undecided	Agree	Yes	Yes	No	Yes	Yes
Kinshasa	Aeroport Ndjili	45	45 to 59 years	Tertiary	SIngle	Catholicism	Unemployed	Aircraft	Other	Yes	0	Oui	Pfizer	1 dose	0	0	0	1	0	0	0									No	Don't know	No	Don't know	Don't know	Yes	Don't know	Don't know	Agree	Agree	Undecided	Agree	Yes	Yes	No	Yes	Yes
Kinshasa	Aeroport Ndjili	19	18 to 29 years	Tertiary	SIngle	Protestant	Other	Aircraft	Family visit	No	1	Non										0	0	0	0	1	0	0	0	Don't know	Don't know	Don't know	Don't know	Don't know	Don't know	Don't know	Don't know	Agree	Undecided	Undecided	Disagree	No	No	No	No	Yes
Kinshasa	Aeroport Ndjili	25	18 to 29 years	Tertiary	SIngle	Protestant	Other	Aircraft	Work	Yes	0	Non	Johnson & Johnson	1 dose	1	0	0	0	0	0	0									No	Don't know	Don't know	Don't know	Don't know	No	Don't know	Don't know	Agree	Agree	Undecided	Agree	Yes	Yes	No	Yes	Yes
Kinshasa	Aeroport Ndjili	48	45 to 59 years	Tertiary	SIngle	Catholicism	Other	Aircraft	Family visit	Yes	0	Non	Johnson & Johnson	1 dose	0	0	1	0	0	0	0									No	Don't know	Don't know	Don't know	Don't know	Yes	Don't know	Don't know	Agree	Agree	Agree	Agree	Yes	Yes	No	Yes	Yes
Kinshasa	Aeroport Ndjili	30	30 to 44 years	None	Married	Protestant	Trader	Aircraft	Family visit	No	1	Non										0	0	0	0	1	0	0	0	No	Don't know	Don't know	Don't know	Don't know	Don't know	Don't know	Don't know	Agree	Agree	Disagree	Disagree	No	Yes	No	Yes	Yes
Kinshasa	Aeroport Ndjili	40	30 to 44 years	Secondary	Married	Protestant	Other	Aircraft	Work	Yes	0	Non	Johnson & Johnson	1 dose	1	0	0	0	0	0	0									No	Don't know	Don't know	No	Don't know	Don't know	Don't know	Don't know	Agree	Agree	Agree	Agree	Yes	Yes	No	Yes	Yes
Kinshasa	Aeroport Ndjili	29	18 to 29 years	Tertiary	SIngle	Protestant	Other	Aircraft	Work	No	1	Non										0	0	0	0	1	0	0	0	No	Don't know	Don't know	Don't know	Don't know	Don't know	Don't know	Don't know	Agree	Agree	Undecided	Disagree	No	Yes	No	Yes	Yes
Kinshasa	Aeroport Ndjili	27	18 to 29 years	Tertiary	SIngle	Catholicism	Other	Aircraft	Other	Yes	0	Non	Johnson & Johnson	1 dose	1	0	0	0	0	0	0									No	Don't know	Don't know	Don't know	Don't know	Yes	Don't know	Don't know	Agree	Agree	Disagree	Agree	Yes	Yes	Yes	Yes	Yes
Kinshasa	Aeroport Ndjili	30	30 to 44 years	Tertiary	SIngle	Protestant	Other	Aircraft	Other	No	1	Non										0	0	0	0	1	0	0	0	No	Don't know	Don't know	Don't know	Don't know	Yes	Don't know	Don't know	Agree	Disagree	Undecided	Undecided	No	No	No	No	Yes
Kinshasa	Aeroport Ndjili	30	30 to 44 years	Tertiary	SIngle	Muslim	Other	Aircraft	Work	Yes	0	Non	Je ne sais pas	1 dose	1	0	0	0	0	0	0									No	No	Don't know	Don't know	Don't know	Yes	Don't know	Don't know	Agree	Agree	Agree	Agree	Yes	Yes	No	Yes	Yes
Kinshasa	Aeroport Ndjili	25	18 to 29 years	Tertiary	SIngle	Protestant	Other	Aircraft	Family visit	Yes	0	Non	Johnson & Johnson	1 dose	0	0	0	1	0	0	0									No	Don't know	Don't know	Don't know	Don't know	Yes	Don't know	Don't know	Agree	Agree	Agree	Agree	Yes	Yes	No	Yes	Yes
Kinshasa	Aeroport Ndjili	50	45 to 59 years	None	Other	Protestant	Trader	Aircraft	Family visit	No	1	Non										0	0	0	0	1	0	0	0	Don't know	Don't know	Don't know	Don't know	Don't know	Don't know	Don't know	Don't know	Disagree	Undecided	Undecided	Disagree	No	No	No	No	Yes
Kinshasa	Aeroport Ndjili	70	60 years and more	Tertiary	Married	Other	Other	Aircraft	Family visit	Yes	0	Non	Johnson & Johnson	1 dose	1	0	0	0	0	0	0									No	No	Don't know	Don't know	Don't know	Don't know	Don't know	Don't know	Agree	Undecided	Disagree	Disagree	No	No	No	No	Yes
Kinshasa	Aeroport Ndjili	22	18 to 29 years	Secondary	SIngle	Catholicism	Unemployed	Aircraft	Family visit	No	1	Oui										0	0	0	0	1	0	0	0	No	No	Don't know	Don't know	Don't know	Don't know	Don't know	Don't know	Disagree	Disagree	Disagree	Disagree	No	No	No	No	No
Kinshasa	Aeroport Ndjili	22	18 to 29 years	Secondary	SIngle	Catholicism	Unemployed	Aircraft	Family visit	No	1	Oui										0	0	0	0	1	0	0	0	No	Don't know	Don't know	Don't know	Don't know	Don't know	Don't know	Don't know	Disagree	Undecided	Undecided	Disagree	No	No	No	No	Yes
Kinshasa	Aeroport Ndjili	28	18 to 29 years	Tertiary	SIngle	Other	Other	Aircraft	Work	Yes	0	Oui	Pfizer	> 2 doses	1	0	0	0	0	0	0									No	No	Don't know	Don't know	Don't know	Yes	Don't know	Don't know	Disagree	Undecided	Disagree	Disagree	No	No	No	No	Yes
Kinshasa	Aeroport Ndjili	29	18 to 29 years	Tertiary	Married	Protestant	Other	Aircraft	Work	Yes	0	Non	Johnson & Johnson	1 dose	0	0	1	1	0	0	0									No	No	Don't know	Don't know	Don't know	No	Don't know	Don't know	Disagree	Agree	Undecided	Disagree	No	Yes	No	Yes	No
Kinshasa	Aeroport Ndjili	29	18 to 29 years	Tertiary	SIngle	Other	Other	Aircraft	Medical care	Yes	0	Non	Johnson & Johnson	1 dose	1	0	0	0	0	0	0									No	Don't know	Don't know	Don't know	Don't know	Don't know	Don't know	Don't know	Agree	Disagree	Undecided	Agree	Yes	No	No	No	No
Kinshasa	Aeroport Ndjili	32	30 to 44 years	Primary	SIngle	Protestant	Trader	Aircraft	Work	Yes	0	Non	Johnson & Johnson	1 dose	0	0	1	0	0	0	0									Don't know	Don't know	Don't know	Don't know	Don't know	Don't know	Don't know	Don't know	Agree	Agree	Undecided	Agree	Yes	Yes	No	Yes	Yes
Kinshasa	Aeroport Ndjili	39	30 to 44 years	Primary	SIngle	Other	Trader	Aircraft	Work	Yes	0	Non	Johnson & Johnson	1 dose	1	0	0	0	0	0	0									No	No	Don't know	Don't know	Don't know	Don't know	Don't know	Don't know	Agree	Agree	Undecided	Agree	Yes	Yes	No	Yes	Yes
Kinshasa	Aeroport Ndjili	54	45 to 59 years	Tertiary	Married	Protestant	Healthcare worker	Aircraft	Medical care	Yes	0	Oui	Pfizer	> 2 doses	0	0	1	0	0	0	0									No	No	Yes	Don't know	Don't know	Don't know	Don't know	Don't know	Agree	Agree	Disagree	Disagree	No	Yes	No	Yes	Yes
Kinshasa	Aeroport Ndjili	53	45 to 59 years	Tertiary	SIngle	Catholicism	Unemployed	Aircraft	Work	Yes	0	Oui	Pfizer	> 2 doses	1	0	0	0	0	0	0									No	No	Don't know	Don't know	Don't know	Don't know	Don't know	Don't know	Agree	Agree	Agree	Agree	Yes	Yes	No	Yes	No
Kinshasa	Aeroport Ndjili	53	45 to 59 years	Primary	SIngle	Other	Unemployed	Aircraft	Other	Yes	0	Non	Moderna	1 dose	0	0	1	0	0	0	0									Don't know	Don't know	Don't know	Don't know	Don't know	Don't know	Don't know	Don't know	Agree	Disagree	Undecided	Disagree	No	No	No	No	Yes
Kinshasa	Aeroport Ndjili	27	18 to 29 years	Tertiary	SIngle	Other	Trader	Aircraft	Work	Yes	0	Non	Pfizer	2 doses	1	0	0	0	0	0	0									No	No	Don't know	Don't know	Don't know	Don't know	Don't know	Don't know	Agree	Agree	Undecided	Agree	Yes	Yes	No	Yes	No
Kinshasa	Aeroport Ndjili	30	30 to 44 years	Primary	SIngle	Protestant	Civil servant	Aircraft	Work	Yes	0	Non	Johnson & Johnson	1 dose	1	0	0	0	0	0	0									No	Don't know	Don't know	Don't know	Don't know	Don't know	Don't know	No	Disagree	Agree	Agree	Agree	Yes	Yes	No	Yes	Yes
Kinshasa	Aeroport Ndjili	57	45 to 59 years	Tertiary	SIngle	Catholicism	Civil servant	Aircraft	Work	Yes	0	Oui	Pfizer	1 dose	0	0	1	0	0	0	0									No	Don't know	Don't know	Don't know	Don't know	Don't know	Don't know	Don't know	Agree	Undecided	Undecided	Disagree	No	No	Yes	No	Yes
Kinshasa	Aeroport Ndjili	51	45 to 59 years	Tertiary	SIngle	Other	Civil servant	Aircraft	Other	Yes	0	Non	Pfizer	> 2 doses	1	0	0	0	0	0	0									No	Don't know	Don't know	Don't know	Don't know	Don't know	Don't know	Don't know	Agree	Agree	Undecided	Agree	Yes	Yes	No	Yes	No
Kinshasa	Aeroport Ndjili	52	45 to 59 years	Tertiary	SIngle	Other	Civil servant	Aircraft	Other	Yes	0	Oui	Moderna	> 2 doses	0	0	1	0	0	0	0									No	No	Don't know	Don't know	Don't know	Don't know	Don't know	Don't know	Disagree	Disagree	Disagree	Agree	Yes	No	Yes	No	Yes
Kinshasa	Aeroport Ndjili	42	30 to 44 years	Tertiary	SIngle	Other	Other	Aircraft	Other	Yes	0	Oui	Moderna	> 2 doses	1	0	0	0	0	0	0									Yes	No	Don't know	Don't know	Don't know	Don't know	Don't know	Don't know	Disagree	Agree	Undecided	Agree	Yes	Yes	No	Yes	Yes
Kinshasa	Aeroport Ndjili	44	30 to 44 years	Tertiary	SIngle	Other	Healthcare worker	Aircraft	Work	Yes	0	Oui	Pfizer	> 2 doses	1	0	0	0	0	0	0									No	Don't know	No	No	No	Yes	Don't know	Don't know	Agree	Agree	Undecided	Agree	Yes	Yes	No	Yes	Yes
Kinshasa	Aeroport Ndjili	27	18 to 29 years	Primary	SIngle	Other	Other	Aircraft	Other	Yes	0	Non	Pfizer	2 doses	1	0	0	0	0	0	0									No	Don't know	Don't know	Don't know	Don't know	Don't know	Don't know	Don't know	Agree	Agree	Disagree	Agree	Yes	Yes	Yes	Yes	Yes
Kinshasa	Aeroport Ndjili	53	45 to 59 years	Primary	SIngle	Other	Healthcare worker	Aircraft	Work	Yes	0	Oui	Astra Zeneca	> 2 doses	1	0	0	0	0	0	0									No	Yes	Don't know	No	No	Yes	Don't know	Don't know	Agree	Agree	Agree	Agree	Yes	Yes	No	Yes	Yes
Kinshasa	Aeroport Ndjili	41	30 to 44 years	Primary	SIngle	Other	Healthcare worker	Aircraft	Medical care	Yes	0	Non	Moderna	1 dose	1	0	0	0	0	0	0									No	No	Don't know	Don't know	Don't know	Don't know	Don't know	Don't know	Agree	Agree	Agree	Agree	Yes	Yes	No	Yes	Yes
Kinshasa	Aeroport Ndjili	25	18 to 29 years	Primary	SIngle	Catholicism	Civil servant	Aircraft	Family visit	Yes	0	Non	Pfizer	> 2 doses	1	0	0	0	0	0	0									No	No	Don't know	Don't know	Don't know	Yes	Don't know	Don't know	Agree	Agree	Undecided	Agree	Yes	Yes	No	Yes	Yes
Kinshasa	Aeroport Ndjili	42	30 to 44 years	Primary	SIngle	Catholicism	Other	Aircraft	Work	Yes	0	Non	Moderna	1 dose	0	1	0	0	0	0	0									No	Don't know	Don't know	No	Don't know	Don't know	Don't know	Don't know	Agree	Agree	Undecided	Agree	Yes	Yes	No	Yes	Yes
Kinshasa	Aeroport Ndjili	24	18 to 29 years	Primary	SIngle	Other	Trader	Aircraft	Medical care	No	1	Non										0	0	0	0	1	0	0	0	Don't know	Don't know	Don't know	Don't know	Don't know	Don't know	Don't know	Don't know	Agree	Agree	Undecided	Undecided	No	Yes	Yes	Yes	Yes
Kinshasa	Aeroport Ndjili	56	45 to 59 years	Secondary	Married	Catholicism	Civil servant	Aircraft	Trade	Yes	0	Non	Pfizer	> 2 doses	1	0	0	0	0	0	0									Yes	Yes	Yes	Yes	Yes	Yes	Yes	Yes	Agree	Agree	Agree	Agree	Yes	Yes	No	Yes	No
Kinshasa	Aeroport Ndjili	29	18 to 29 years	Tertiary	SIngle	Catholicism	Other	Aircraft	Tourism	Yes	0	Non	Johnson & Johnson	1 dose	0	1	0	0	0	0	0									Don't know	Don't know	Don't know	Don't know	Don't know	Don't know	Don't know	Don't know	Undecided	Undecided	Undecided	Agree	Yes	No	No	No	Yes
Kinshasa	Aeroport Ndjili	30	30 to 44 years	Tertiary	SIngle	Protestant	Other	Aircraft	Family visit	Yes	0	Non	Pfizer	> 2 doses	0	1	0	0	0	0	0									Yes	Don't know	Don't know	Don't know	Don't know	Don't know	Don't know	Don't know	Undecided	Undecided	Undecided	Agree	Yes	No	No	No	Yes
Kinshasa	Aeroport Ndjili	48	45 to 59 years	Tertiary	Married	Muslim	Civil servant	Aircraft	Trade	Yes	0	Oui	Johnson & Johnson	1 dose	0	1	0	0	0	0	0									Yes	Yes	Yes	Yes	Yes	Yes	Yes	Yes	Agree	Agree	Agree	Agree	Yes	Yes	No	Yes	Yes
Kinshasa	Aeroport Ndjili	29	18 to 29 years	Secondary	SIngle	Muslim	Other	Aircraft	Other	Yes	0	Non	Johnson & Johnson	1 dose	0	1	0	0	0	0	0									Yes	Don't know	Don't know	Yes	Don't know	Don't know	Yes	Yes	Agree	Agree	Agree	Agree	Yes	Yes	No	Yes	Yes
Kinshasa	Aeroport Ndjili	42	30 to 44 years	Primary	Married	Protestant	Trader	Aircraft	Trade	Yes	0	Non	Pfizer	2 doses	0	1	0	0	0	0	0									Don't know	Yes	Don't know	Yes	Don't know	No	Yes	Yes	Agree	Agree	Agree	Agree	Yes	Yes	No	Yes	Yes
Kinshasa	Aeroport Ndjili	53	45 to 59 years	Tertiary	Other	Protestant	Healthcare worker	Aircraft	Medical care	Yes	0	Non	Johnson & Johnson	1 dose	1	1	0	0	0	0	0									Yes	Yes	Yes	Yes	Yes	Yes	Yes	Yes	Agree	Agree	Agree	Agree	Yes	Yes	No	Yes	Yes
Kinshasa	Aeroport Ndjili	35	30 to 44 years	Tertiary	Married	Protestant	Other	Aircraft	Other	Yes	0	Non	Johnson & Johnson	1 dose	1	1	0	0	0	0	0									Yes	Don't know	Yes	Don't know	No	No	Yes	Yes	Agree	Agree	Disagree	Agree	Yes	Yes	No	Yes	Yes
Kinshasa	Aeroport Ndjili	43	30 to 44 years	Tertiary	Married	Catholicism	Trader	Aircraft	Trade	Yes	0	Non	Johnson & Johnson	1 dose	1	1	0	0	0	0	0									Yes	Don't know	Yes	Don't know	No	No	Don't know	Don't know	Agree	Agree	Undecided	Agree	Yes	Yes	No	Yes	Yes
Kinshasa	Aeroport Ndjili	31	30 to 44 years	Tertiary	SIngle	Protestant	Other	Aircraft	Family visit	Yes	0	Non	Johnson & Johnson	1 dose	1	1	0	0	0	0	0									Yes	Yes	Don't know	Yes	Don't know	Don't know	Don't know	Don't know	Disagree	Disagree	Disagree	Agree	Yes	No	No	No	Yes
Kinshasa	Aeroport Ndjili	47	45 to 59 years	Tertiary	Married	Catholicism	Civil servant	Aircraft	Work	Yes	0	Non	Moderna	> 2 doses	1	1	0	0	0	0	0									Yes	Yes	Don't know	Don't know	Don't know	Don't know	Don't know	Don't know	Undecided	Undecided	Undecided	Agree	Yes	No	No	No	Yes
Kinshasa	Aeroport Ndjili	32	30 to 44 years	Tertiary	SIngle	Catholicism	Civil servant	Aircraft	Trade	Yes	0	Non	Moderna	2 doses	1	0	0	0	0	0	0									Don't know	Don't know	Don't know	Don't know	Don't know	No	Yes	Yes	Agree	Agree	Disagree	Disagree	No	Yes	Yes	Yes	Yes
Kinshasa	Aeroport Ndjili	43	30 to 44 years	Primary	Married	Muslim	Unemployed	Aircraft	Other	Yes	0	Non	Moderna	2 doses	1	1	0	0	0	0	0									Yes	Yes	Yes	Don't know	Don't know	No	Don't know	Yes	Agree	Agree	Agree	Disagree	No	Yes	No	Yes	No
Kinshasa	Aeroport Ndjili	48	45 to 59 years	Tertiary	SIngle	Other	Trader	Aircraft	Trade	Yes	0	Non	Pfizer	> 2 doses	0	1	0	0	0	0	0									Yes	Don't know	Yes	Don't know	Don't know	No	Don't know	Don't know	Agree	Agree	Disagree	Agree	Yes	Yes	No	Yes	No
Kinshasa	Aeroport Ndjili	62	60 years and more	Tertiary	SIngle	Protestant	Healthcare worker	Boat	Work	Yes	0	Non	Pfizer	2 doses	1	1	0	0	0	0	0									Yes	Yes	Don't know	Yes	Don't know	No	Yes	Yes	Disagree	Agree	Agree	Disagree	No	Yes	No	Yes	Yes
Kinshasa	Aeroport Ndjili	29	18 to 29 years	Primary	Married	Catholicism	Healthcare worker	Aircraft	Work	Yes	0	Non	Pfizer	> 2 doses	0	1	0	0	0	0	0									Yes	Yes	Don't know	Yes	Yes	Yes	Yes	Yes	Agree	Agree	Disagree	Disagree	No	Yes	No	Yes	No
Kinshasa	Aeroport Ndjili	36	30 to 44 years	Secondary	SIngle	Muslim	Healthcare worker	Aircraft	Medical care	Yes	0	Non	Moderna	2 doses	1	1	0	0	0	0	0									Yes	Yes	Yes	Yes	Yes	Yes	Yes	Yes	Agree	Agree	Agree	Agree	Yes	Yes	No	Yes	No
Kinshasa	Aeroport Ndjili	40	30 to 44 years	Secondary	SIngle	Catholicism	Other	Aircraft	Other	Yes	0	Non	Johnson & Johnson	1 dose	1	1	0	0	0	0	0									Yes	Yes	Yes	Yes	Don't know	No	Yes	Yes	Agree	Agree	Undecided	Disagree	No	Yes	No	Yes	Yes
Kinshasa	Aeroport Ndjili	48	45 to 59 years	Tertiary	Married	Catholicism	Unemployed	Aircraft	Tourism	Yes	0	Non	Pfizer	> 2 doses	1	1	0	0	0	0	0									Yes	Yes	Yes	Don't know	Don't know	No	Yes	Yes	Agree	Agree	Agree	Agree	Yes	Yes	No	Yes	No
Kinshasa	Aeroport Ndjili	68	60 years and more	Tertiary	Married	Other	Other	Aircraft	Other	Yes	0	Non	Pfizer	> 2 doses	1	1	0	0	0	0	0									Yes	Yes	No	No	Yes	No	Yes	Yes	Agree	Agree	Disagree	Disagree	No	Yes	No	Yes	Yes
Kinshasa	Aeroport Ndjili	35	30 to 44 years	Tertiary	Married	Other	Unemployed	Aircraft	Work	Yes	0	Oui	Moderna	1 dose	1	1	0	0	0	0	0									Yes	Yes	Don't know	Don't know	Don't know	No	Yes	Yes	Agree	Agree	Undecided	Disagree	No	Yes	No	Yes	No
Kinshasa	Aeroport Ndjili	60	60 years and more	Primary	Married	Catholicism	Civil servant	Aircraft	Trade	Yes	0	Non	Moderna	> 2 doses	1	1	0	0	0	0	0									Yes	Don't know	Don't know	Don't know	No	No	Don't know	Yes	Agree	Agree	Disagree	Disagree	No	Yes	No	Yes	No
Kinshasa	Aeroport Ndjili	33	30 to 44 years	Secondary	SIngle	Muslim	Unemployed	Aircraft	Tourism	Yes	0	Non	Johnson & Johnson	1 dose	0	1	0	0	0	0	0									Yes	Yes	No	Don't know	Don't know	No	Yes	Yes	Agree	Agree	Agree	Agree	Yes	Yes	No	Yes	No
Kinshasa	Aeroport Ndjili	40	30 to 44 years	Tertiary	Married	Catholicism	Healthcare worker	Aircraft	Work	Yes	0	Non	Moderna	> 2 doses	1	1	0	0	0	0	0									Yes	Yes	Yes	Yes	Yes	Yes	Yes	Yes	Agree	Agree	Agree	Agree	Yes	Yes	No	Yes	Yes
Kinshasa	Aeroport Ndjili	35	30 to 44 years	Tertiary	Married	Muslim	Healthcare worker	Aircraft	Trade	Yes	0	Non	Johnson & Johnson	1 dose	1	1	0	0	0	0	0									Yes	Yes	Yes	Yes	Yes	No	Yes	Yes	Agree	Agree	Agree	Disagree	No	Yes	No	Yes	Yes
Kinshasa	Aeroport Ndjili	44	30 to 44 years	Tertiary	Married	Catholicism	Trader	Aircraft	Trade	Yes	0	Non	Johnson & Johnson	1 dose	1	1	0	0	0	0	0									Yes	Yes	Yes	Don't know	No	No	Yes	Yes	Agree	Agree	Agree	Disagree	No	Yes	No	Yes	No
Kinshasa	Aeroport Ndjili	36	30 to 44 years	Primary	Married	Muslim	Civil servant	Aircraft	Trade	Yes	0	Non	Johnson & Johnson	1 dose	1	1	0	0	0	0	0									Yes	Yes	Yes	Yes	Don't know	No	Don't know	Don't know	Agree	Agree	Disagree	Agree	Yes	Yes	No	Yes	No
Kinshasa	Aeroport Ndjili	40	30 to 44 years	Tertiary	SIngle	Catholicism	Healthcare worker	Aircraft	Work	Yes	0	Non	Johnson & Johnson	1 dose	1	1	0	0	0	0	0									Yes	Yes	Don't know	Yes	Don't know	No	Yes	Yes	Agree	Undecided	Agree	Agree	Yes	No	No	No	Yes
Kinshasa	Aeroport Ndjili	32	30 to 44 years	Tertiary	Married	Muslim	Healthcare worker	Aircraft	To study	Yes	0	Non	Moderna	2 doses	1	1	0	0	0	0	0									Yes	Yes	Yes	Yes	Yes	Yes	Yes	Yes	Agree	Agree	Agree	Agree	Yes	Yes	No	Yes	Yes
Kinshasa	Aeroport Ndjili	66	60 years and more	Tertiary	Married	Protestant	Civil servant	Aircraft	Work	Yes	0	Non	Pfizer	> 2 doses	0	1	0	0	0	0	0									Yes	Yes	No	Don't know	No	No	Yes	Yes	Agree	Agree	Disagree	Agree	Yes	Yes	Yes	Yes	Yes
Kinshasa	Aeroport Ndjili	67	60 years and more	Tertiary	SIngle	Protestant	Civil servant	Aircraft	Work	Yes	0	Non	Moderna	> 2 doses	1	1	0	0	0	0	0									Yes	Yes	Don't know	Yes	Yes	No	Yes	Yes	Agree	Agree	Agree	Agree	Yes	Yes	No	Yes	Yes
Kinshasa	Aeroport Ndjili	46	45 to 59 years	Tertiary	Married	Muslim	Civil servant	Aircraft	Work	Yes	0	Non	Moderna	> 2 doses	1	1	1	0	0	0	0									Yes	Yes	Yes	Don't know	No	No	Yes	Yes	Agree	Agree	Disagree	Agree	Yes	Yes	Yes	Yes	Yes
Kinshasa	Aeroport Ndjili	48	45 to 59 years	Tertiary	Married	Catholicism	Civil servant	Aircraft	Work	Yes	0	Non	Moderna	> 2 doses	1	1	0	0	0	0	0									Yes	Yes	Don't know	Don't know	Don't know	No	Don't know	Don't know	Agree	Agree	Agree	Agree	Yes	Yes	No	Yes	Yes
Kinshasa	Aeroport Ndjili	50	45 to 59 years	Tertiary	SIngle	Muslim	Civil servant	Aircraft	Work	Yes	0	Non	Moderna	> 2 doses	1	1	0	0	0	0	0									Yes	Yes	Don't know	Don't know	Don't know	No	Don't know	Don't know	Undecided	Agree	Agree	Agree	Yes	Yes	No	Yes	Yes
Kinshasa	Aeroport Ndjili	36	30 to 44 years	Tertiary	SIngle	Catholicism	Civil servant	Aircraft	Work	Yes	0	Non	Moderna	> 2 doses	1	1	0	0	0	0	0									Yes	Yes	No	Yes	No	No	Yes	Yes	Agree	Agree	Agree	Disagree	No	Yes	Yes	Yes	Yes
Kinshasa	Aeroport Ndjili	66	60 years and more	Tertiary	Married	Protestant	Healthcare worker	Aircraft	Work	Yes	0	Oui	Pfizer	2 doses	1	1	0	0	0	0	0									Yes	Yes	Yes	Don't know	Don't know	No	Don't know	Yes	Disagree	Agree	Agree	Disagree	No	Yes	No	Yes	No
Kinshasa	Aeroport Ndjili	50	45 to 59 years	Tertiary	Married	Catholicism	Other	Aircraft	Family visit	Yes	0	Non	Pfizer	> 2 doses	1	1	0	0	0	0	0									Yes	Yes	No	Don't know	No	No	Yes	Yes	Agree	Agree	Agree	Disagree	No	Yes	No	Yes	No
Kinshasa	Aeroport Ndjili	48	45 to 59 years	Tertiary	Married	Catholicism	Civil servant	Aircraft	Work	Yes	0	Oui	Pfizer	> 2 doses	1	1	0	0	0	0	0									Yes	Yes	No	Yes	Yes	No	Yes	Yes	Disagree	Agree	Agree	Agree	Yes	Yes	No	Yes	No
Kinshasa	Aeroport Ndjili	50	45 to 59 years	Tertiary	Married	Catholicism	Other	Aircraft	Work	Yes	0	Non	Pfizer	> 2 doses	1	1	0	0	0	0	0									Yes	Yes	Yes	Don't know	Don't know	No	Yes	Yes	Agree	Agree	Agree	Agree	Yes	Yes	No	Yes	Yes
Kinshasa	Aeroport Ndjili	42	30 to 44 years	Tertiary	Married	Protestant	Unemployed	Aircraft	Family visit	No	1	Non										0	0	1	0	0	0	0	0	No	Don't know	No	Don't know	No	Yes	Don't know	Don't know	Disagree	Disagree	Disagree	Disagree	No	No	Yes	No	Yes
Kinshasa	Aeroport Ndjili	38	30 to 44 years	Secondary	SIngle	Protestant	Trader	Aircraft	Family visit	Yes	0	Non	Johnson & Johnson	1 dose	0	0	0	1	0	0	0									Yes	No	No	Yes	No	Yes	Don't know	Don't know	Agree	Agree	Disagree	Agree	Yes	Yes	No	Yes	No
Kinshasa	Aeroport Ndjili	44	30 to 44 years	Tertiary	Married	Protestant	Trader	Aircraft	Trade	Yes	0	Non	Astra Zeneca	2 doses	1	0	0	0	0	0	0									Yes	Don't know	Yes	No	Don't know	Yes	No	No	Agree	Agree	Disagree	Agree	Yes	Yes	No	Yes	Yes
Kinshasa	Aeroport Ndjili	25	18 to 29 years	Secondary	SIngle	Other	Other	Aircraft	Other	Yes	0	Non	Johnson & Johnson	1 dose	1	0	0	0	0	0	0									Yes	Don't know	Yes	Yes	No	Yes	Don't know	No	Agree	Agree	Disagree	Agree	Yes	Yes	No	Yes	Yes
Kinshasa	Aeroport Ndjili	49	45 to 59 years	Tertiary	Married	Catholicism	Trader	Aircraft	Other	Yes	0	Non	Johnson & Johnson	1 dose	1	0	0	0	0	0	0									Yes	Don't know	Yes	Yes	No	Yes	No	No	Agree	Agree	Agree	Agree	Yes	Yes	No	Yes	Yes
Kinshasa	Aeroport Ndjili	28	18 to 29 years	Secondary	Married	Protestant	Other	Aircraft	Other	Yes	0	Non	Johnson & Johnson	1 dose	1	0	0	0	0	0	0									Yes	Don't know	No	Yes	No	Yes	Yes	Yes	Agree	Agree	Disagree	Agree	Yes	Yes	No	Yes	Yes
Kinshasa	Aeroport Ndjili	42	30 to 44 years	Tertiary	Married	Protestant	Trader	Aircraft	Family visit	Yes	0	Non	Johnson & Johnson	1 dose	1	0	0	0	0	0	0									Yes	No	Don't know	Yes	No	Yes	Don't know	Don't know	Agree	Agree	Agree	Agree	Yes	Yes	No	Yes	Yes
Kinshasa	Aeroport Ndjili	45	45 to 59 years	Secondary	Married	Protestant	Other	Aircraft	Other	Yes	0	Non	Moderna	2 doses	0	0	0	1	0	0	0									Don't know	No	Don't know	No	No	Yes	Don't know	Don't know	Agree	Agree	Disagree	Agree	Yes	Yes	No	Yes	Yes
Kinshasa	Aeroport Ndjili	42	30 to 44 years	Tertiary	Married	Other	Civil servant	Aircraft	Family visit	Yes	0	Non	Johnson & Johnson	1 dose	1	0	0	0	0	0	0									Yes	Yes	No	Yes	No	Yes	Don't know	Don't know	Agree	Agree	Undecided	Agree	Yes	Yes	No	Yes	Yes
Kinshasa	Aeroport Ndjili	22	18 to 29 years	Secondary	SIngle	Other	Other	Aircraft	Family visit	Yes	0	Non	Johnson & Johnson	1 dose	1	0	0	0	0	0	0									Yes	No	No	Yes	No	Yes	Don't know	Don't know	Agree	Agree	Disagree	Agree	Yes	Yes	No	Yes	Yes
Kinshasa	Aeroport Ndjili	27	18 to 29 years	Tertiary	Married	Other	Healthcare worker	Aircraft	Work	No	1	Non										0	0	0	0	1	0	0	0	No	No	Yes	Don't know	Don't know	Don't know	No	No	Disagree	Disagree	Disagree	Undecided	No	No	No	No	Yes
Kinshasa	Aeroport Ndjili	60	60 years and more	Tertiary	Married	Other	Civil servant	Aircraft	Family visit	Yes	0	Non	Johnson & Johnson	1 dose	0	0	1	0	0	0	0									Yes	Don't know	Don't know	Yes	No	Yes	No	No	Agree	Agree	Disagree	Agree	Yes	Yes	No	Yes	No
Kinshasa	Aeroport Ndjili	40	30 to 44 years	None	SIngle	Catholicism	Other	Aircraft	Other	Yes	0	Non	Johnson & Johnson	1 dose	1	0	0	0	0	0	0									Yes	Don't know	Don't know	Yes	Don't know	Yes	Don't know	Don't know	Agree	Agree	Disagree	Agree	Yes	Yes	Yes	Yes	Yes
Kinshasa	Aeroport Ndjili	48	45 to 59 years	None	Married	Catholicism	Trader	Aircraft	Other	Yes	0	Non	Johnson & Johnson	1 dose	1	0	0	0	0	0	0									Yes	Don't know	Don't know	Yes	Don't know	Yes	Don't know	Don't know	Agree	Agree	Disagree	Agree	Yes	Yes	No	Yes	Yes
Kinshasa	Aeroport Ndjili	38	30 to 44 years	Secondary	Other	Catholicism	Civil servant	Aircraft	Other	Yes	0	Non	Johnson & Johnson	1 dose	0	1	0	0	0	0	0									Yes	No	Yes	Yes	No	Yes	No	No	Agree	Agree	Agree	Agree	Yes	Yes	No	Yes	Yes
Kinshasa	Aeroport Ndjili	29	18 to 29 years	Tertiary	SIngle	Catholicism	Civil servant	Aircraft	Family visit	Yes	0	Non	Johnson & Johnson	1 dose	0	0	0	1	0	0	0									Yes	No	Yes	Yes	No	Yes	No	No	Agree	Agree	Agree	Agree	Yes	Yes	No	Yes	Yes
Kinshasa	Aeroport Ndjili	32	30 to 44 years	Tertiary	SIngle	Protestant	Other	Aircraft	Other	Yes	0	Non	Johnson & Johnson	1 dose	1	0	0	0	0	0	0									Yes	Yes	Don't know	Yes	No	Yes	Don't know	No	Agree	Agree	Agree	Agree	Yes	Yes	No	Yes	Yes
Kinshasa	Aeroport Ndjili	21	18 to 29 years	Tertiary	SIngle	Other	Other	Aircraft	To study	No	1	Non										0	0	0	0	1	0	0	0	Don't know	No	No	Don't know	Don't know	Don't know	Don't know	No	Disagree	Disagree	Disagree	Disagree	No	No	No	No	Yes
Kinshasa	Aeroport Ndjili	62	60 years and more	Tertiary	SIngle	Catholicism	Other	Aircraft	Other	Yes	0	Non	Moderna	2 doses	0	0	0	1	0	0	0									Yes	Yes	No	No	No	Yes	Don't know	Don't know	Agree	Agree	Agree	Agree	Yes	Yes	No	Yes	No
Kinshasa	Aeroport Ndjili	53	45 to 59 years	Tertiary	Married	Catholicism	Civil servant	Aircraft	Other	Yes	0	Non	Pfizer	2 doses	0	0	0	1	0	0	0									Yes	No	Yes	No	No	Yes	No	Don't know	Agree	Agree	Agree	Agree	Yes	Yes	No	Yes	Yes
Kinshasa	Aeroport Ndjili	33	30 to 44 years	Secondary	Married	Muslim	Trader	Aircraft	Other	Yes	0	Non	Pfizer	2 doses	1	0	0	1	0	0	0									Yes	No	No	No	No	Yes	Don't know	No	Agree	Agree	Agree	Agree	Yes	Yes	No	Yes	Yes
Kinshasa	Aeroport Ndjili	29	18 to 29 years	Tertiary	SIngle	Protestant	Other	Aircraft	Work	Yes	0	Non	Johnson & Johnson	1 dose	1	0	0	1	0	0	0									Yes	No	No	Yes	No	Yes	Don't know	No	Agree	Agree	Agree	Agree	Yes	Yes	No	Yes	Yes
Kinshasa	Aeroport Ndjili	61	60 years and more	Tertiary	Married	Protestant	Other	Aircraft	Work	No	1	Non										0	0	1	0	0	0	0	0	Don't know	No	No	Don't know	No	Don't know	Don't know	No	Disagree	Disagree	Disagree	Disagree	No	No	No	No	Yes
Kinshasa	Aeroport Ndjili	26	18 to 29 years	Tertiary	SIngle	Catholicism	Other	Aircraft	To study	Yes	0	Non	Johnson & Johnson	1 dose	1	0	0	1	0	0	0									Yes	Yes	No	Yes	No	Yes	No	Don't know	Agree	Agree	Agree	Agree	Yes	Yes	No	Yes	No
Kinshasa	Aeroport Ndjili	28	18 to 29 years	Secondary	SIngle	Protestant	Trader	Aircraft	Family visit	Yes	0	Non	Astra Zeneca	2 doses	1	0	0	1	0	0	0									Yes	Yes	Yes	No	No	Yes	No	No	Agree	Agree	Agree	Agree	Yes	Yes	No	Yes	Yes
Kinshasa	Aeroport Ndjili	30	30 to 44 years	Tertiary	SIngle	Catholicism	Civil servant	Aircraft	Other	Yes	0	Non	Johnson & Johnson	1 dose	1	0	0	1	0	0	0									Yes	Yes	No	Yes	No	Yes	No	No	Agree	Agree	Agree	Agree	Yes	Yes	No	Yes	Yes
Kinshasa	Aeroport Ndjili	42	30 to 44 years	Tertiary	Married	Protestant	Other	Aircraft	Other	Yes	0	Non	Johnson & Johnson	1 dose	1	0	0	0	0	0	0									Yes	Yes	No	Yes	No	Yes	No	No	Agree	Agree	Agree	Agree	Yes	Yes	No	Yes	Yes
Kinshasa	Aeroport Ndjili	38	30 to 44 years	Tertiary	SIngle	Protestant	Unemployed	Aircraft	Family visit	Yes	0	Non	Johnson & Johnson	1 dose	1	0	0	1	0	0	0									Yes	Yes	No	Yes	No	Yes	No	Don't know	Agree	Agree	Agree	Agree	Yes	Yes	No	Yes	Yes
Kinshasa	Aeroport Ndjili	39	30 to 44 years	Tertiary	Married	Catholicism	Trader	Aircraft	Other	Yes	0	Non	Johnson & Johnson	1 dose	0	1	0	0	0	0	0									Yes	No	No	Yes	No	Yes	No	No	Agree	Agree	Agree	Agree	Yes	Yes	No	Yes	Yes
Kinshasa	Aeroport Ndjili	68	60 years and more	Tertiary	Married	Catholicism	Civil servant	Aircraft	Work	Yes	0	Non	Johnson & Johnson	1 dose	1	0	0	0	0	0	0									Yes	Yes	Yes	Yes	No	No	Yes	Yes	Agree	Agree	Agree	Agree	Yes	Yes	No	Yes	Yes
Kinshasa	Aeroport Ndjili	60	60 years and more	Secondary	SIngle	Protestant	Trader	Aircraft	Trade	No	1	Non										0	0	1	0	0	0	0	0	No	No	Yes	Yes	No	No	Yes	Yes	Agree	Agree	Disagree	Disagree	No	Yes	Yes	Yes	Yes
Kinshasa	Aeroport Ndjili	42	30 to 44 years	Secondary	SIngle	Protestant	Unemployed	Aircraft	Family visit	No	1	Non										0	0	0	1	0	0	0	0	Yes	Yes	Yes	Yes	No	No	Yes	Yes	Agree	Agree	Agree	Agree	No	Yes	No	Yes	No
Kinshasa	Aeroport Ndjili	54	45 to 59 years	Tertiary	Married	Protestant	Trader	Aircraft	Trade	Yes	0	Non	Johnson & Johnson	1 dose	0	0	0	1	0	0	0									Yes	Yes	Yes	Yes	No	No	Yes	Yes	Agree	Agree	Agree	Agree	Yes	Yes	Yes	Yes	No
Kinshasa	Aeroport Ndjili	40	30 to 44 years	Tertiary	Married	Catholicism	Civil servant	Aircraft	Work	Yes	0	Non	Johnson & Johnson	1 dose	1	0	0	0	0	0	0									Yes	Yes	Yes	Yes	No	No	Yes	Yes	Agree	Agree	Agree	Agree	Yes	Yes	No	Yes	Yes
Kinshasa	Aeroport Ndjili	39	30 to 44 years	Primary	Married	Protestant	Other	Aircraft	Family visit	Yes	0	Non	Johnson & Johnson	1 dose	1	0	0	0	0	0	0									Yes	Yes	Yes	Yes	No	No	Yes	No	Agree	Agree	Agree	Agree	Yes	Yes	No	Yes	Yes
Kinshasa	Aeroport Ndjili	57	45 to 59 years	Tertiary	Married	Protestant	Civil servant	Aircraft	Work	Yes	0	Non	Johnson & Johnson	1 dose	0	0	0	0	0	1	0									Yes	No	Yes	No	No	No	Yes	Yes	Agree	Agree	Agree	Disagree	No	Yes	Yes	Yes	Yes
Kinshasa	Aeroport Ndjili	62	60 years and more	Primary	Married	Protestant	Unemployed	Aircraft	Family visit	Yes	0	Non	Johnson & Johnson	1 dose	0	0	0	1	0	0	0									Yes	Yes	Yes	Yes	No	Yes	Yes	Yes	Agree	Agree	Agree	Agree	Yes	Yes	No	Yes	No
Kinshasa	Aeroport Ndjili	47	45 to 59 years	Secondary	Married	Protestant	Other	Aircraft	Other	Yes	0	Non	Pfizer	2 doses	1	0	0	0	0	0	0									Yes	Yes	Yes	Yes	No	No	Yes	Yes	Agree	Agree	Agree	Agree	Yes	Yes	No	Yes	Yes
Kinshasa	Aeroport Ndjili	50	45 to 59 years	Primary	Married	Protestant	Civil servant	Aircraft	Family visit	Yes	0	Non	Johnson & Johnson	1 dose	0	0	1	0	0	0	0									No	Yes	Yes	Yes	No	Yes	Yes	Yes	Agree	Agree	Agree	Agree	Yes	Yes	No	Yes	Yes
Kinshasa	Aeroport Ndjili	30	30 to 44 years	Tertiary	SIngle	Catholicism	Other	Aircraft	Other	Yes	0	Non	Johnson & Johnson	1 dose	0	0	0	1	0	0	0									Yes	Yes	Yes	Yes	No	No	Yes	No	Agree	Agree	Disagree	Agree	Yes	Yes	No	Yes	Yes
Kinshasa	Aeroport Ndjili	34	30 to 44 years	Tertiary	Married	Protestant	Civil servant	Aircraft	Family visit	Yes	0	Non	Johnson & Johnson	1 dose	1	0	0	0	0	0	0									Yes	Yes	Don't know	Yes	Don't know	Yes	No	No	Agree	Agree	Disagree	Agree	Yes	Yes	Yes	Yes	Yes
Kinshasa	Aeroport Ndjili	62	60 years and more	Primary	Married	Protestant	Other	Aircraft	Other	No	1	Non										0	0	1	0	0	0	0	0	Don't know	Don't know	Don't know	No	No	Yes	No	No	Disagree	Disagree	Disagree	Disagree	No	No	No	No	Yes
Kinshasa	Aeroport Ndjili	40	30 to 44 years	Tertiary	Married	Protestant	Civil servant	Aircraft	Family visit	Yes	0	Non	Johnson & Johnson	1 dose	1	0	0	0	0	0	0									Yes	Yes	Yes	Yes	No	Yes	Yes	Yes	Agree	Agree	Agree	Agree	Yes	Yes	No	Yes	No
Kinshasa	Aeroport Ndjili	30	30 to 44 years	Secondary	Married	Protestant	Trader	Aircraft	Trade	Yes	0	Oui	Johnson & Johnson	1 dose	1	0	0	0	0	0	0									Yes	Yes	Yes	Yes	No	No	Yes	Yes	Disagree	Disagree	Disagree	Disagree	No	No	No	No	Yes
Kinshasa	Aeroport Ndjili	53	45 to 59 years	Secondary	Married	Catholicism	Other	Aircraft	Other	Yes	0	Non	Johnson & Johnson	1 dose	0	0	1	0	0	0	0									Yes	Yes	Yes	Yes	No	No	Yes	Yes	Agree	Agree	Disagree	Agree	Yes	Yes	No	Yes	No
Kinshasa	Aeroport Ndjili	42	30 to 44 years	Tertiary	Married	Protestant	Civil servant	Aircraft	Family visit	Yes	0	Non	Johnson & Johnson	1 dose	0	0	1	0	0	0	0									Yes	Yes	Yes	Yes	No	No	Yes	Yes	Agree	Agree	Disagree	Agree	Yes	Yes	No	Yes	Yes
Kinshasa	Aeroport Ndjili	24	18 to 29 years	Secondary	SIngle	Catholicism	Other	Aircraft	Family visit	Yes	0	Non	Johnson & Johnson	1 dose	1	0	0	0	0	0	0									Yes	Yes	Yes	Yes	Yes	Yes	No	No	Agree	Agree	Agree	Agree	Yes	Yes	No	Yes	Yes
Kinshasa	Aeroport Ndjili	59	45 to 59 years	Tertiary	Married	Catholicism	Civil servant	Aircraft	Family visit	No	1	Non										1	0	0	0	0	0	0	0	Don't know	Don't know	No	No	No	Yes	No	No	Disagree	Disagree	Disagree	Disagree	No	No	No	No	Yes
Kinshasa	Aeroport Ndjili	29	18 to 29 years	Tertiary	SIngle	Protestant	Civil servant	Aircraft	Work	Yes	0	Non	Johnson & Johnson	1 dose	1	0	0	0	0	0	0									Yes	Yes	Yes	Yes	No	No	No	No	Agree	Disagree	Agree	Agree	Yes	No	No	No	No
Kinshasa	Aeroport Ndjili	46	45 to 59 years	Secondary	Married	Protestant	Unemployed	Aircraft	Other	No	1	Non										0	0	0	1	0	0	0	0	No	Yes	Yes	Yes	No	Yes	Yes	Yes	Disagree	Disagree	Disagree	Disagree	No	No	No	No	Yes
Kinshasa	Aeroport Ndjili	40	30 to 44 years	Tertiary	Married	Protestant	Other	Aircraft	Family visit	No	1	Non										0	0	1	0	0	0	0	0	Yes	Yes	Yes	Yes	Yes	Yes	Yes	Yes	Disagree	Disagree	Disagree	Disagree	No	No	No	No	No
Kinshasa	Aeroport Ndjili	58	45 to 59 years	Tertiary	Married	Catholicism	Other	Aircraft	Other	Yes	0	Non	Pfizer	2 doses	1	0	0	0	0	0	0									Yes	Yes	Yes	Yes	No	No	Yes	Yes	Agree	Agree	Agree	Agree	Yes	Yes	No	Yes	No
Kinshasa	Aeroport Ndjili	32	30 to 44 years	Secondary	Married	Protestant	Trader	Aircraft	Trade	No	1	Non										0	0	0	0	1	0	0	0	Yes	Yes	Yes	Yes	No	Don't know	Yes	Yes	Disagree	Disagree	Disagree	Disagree	No	No	Yes	No	Yes
Kinshasa	Aeroport Ndjili	60	60 years and more	Tertiary	Married	Catholicism	Civil servant	Aircraft	Work	Yes	0	Non	Pfizer	2 doses	1	0	0	0	0	0	0									Yes	Yes	Yes	Yes	No	No	Yes	Yes	Agree	Agree	Agree	Agree	Yes	Yes	No	Yes	No
Kinshasa	Aeroport Ndjili	56	45 to 59 years	Secondary	SIngle	Catholicism	Other	Aircraft	Family visit	Yes	0	Non	Pfizer	2 doses	1	0	0	0	0	0	0									Yes	Yes	Yes	Yes	Yes	No	Yes	Yes	Agree	Agree	Agree	Agree	Yes	Yes	No	Yes	Yes
Kinshasa	Aeroport Ndjili	50	45 to 59 years	Tertiary	Married	Protestant	Civil servant	Aircraft	Work	Yes	0	Non	Johnson & Johnson	1 dose	0	0	0	1	0	0	0									No	No	No	Yes	Yes	Yes	Yes	No	Disagree	Agree	Agree	Disagree	No	Yes	No	Yes	Yes
Kinshasa	Aeroport Ndjili	25	18 to 29 years	Tertiary	SIngle	Protestant	Unemployed	Aircraft	Tourism	Yes	0	Non	Johnson & Johnson	1 dose	1	0	0	0	0	0	0									Yes	Yes	Yes	Yes	Yes	No	Don't know	Don't know	Disagree	Agree	Disagree	Disagree	No	Yes	No	Yes	No
Kinshasa	Aeroport Ndjili	57	45 to 59 years	Tertiary	Married	Catholicism	Other	Aircraft	Other	Yes	0	Non	Johnson & Johnson	1 dose	0	0	0	1	0	0	0									Yes	Yes	Yes	Yes	No	Yes	Yes	Yes	Agree	Agree	Agree	Agree	Yes	Yes	No	Yes	No
Kinshasa	Aeroport Ndjili	36	30 to 44 years	Secondary	Married	Protestant	Trader	Aircraft	Family visit	Yes	0	Non	Johnson & Johnson	1 dose	1	0	0	0	0	0	0									Yes	No	Yes	No	No	No	Don't know	Don't know	Disagree	Agree	Agree	Disagree	No	Yes	No	Yes	Yes
Kinshasa	Aeroport Ndjili	22	18 to 29 years	Tertiary	SIngle	Catholicism	Other	Aircraft	Family visit	No	1	Oui										0	0	0	0	0	0	1	0	Yes	Yes	Yes	Yes	No	Don't know	Don't know	Don't know	Agree	Disagree	Agree	Disagree	No	No	No	No	No
Kinshasa	Aeroport Ndjili	30	30 to 44 years	Tertiary	SIngle	Protestant	Civil servant	Aircraft	Work	Yes	0	Non	Johnson & Johnson	1 dose	1	0	0	0	0	0	0									Yes	Yes	Yes	Yes	No	No	Yes	Yes	Agree	Agree	Agree	Agree	Yes	Yes	No	Yes	Yes
Kinshasa	Aeroport Ndjili	57	45 to 59 years	Secondary	Married	Catholicism	Other	Aircraft	Family visit	Yes	0	Non	Pfizer	2 doses	0	0	0	1	0	0	0									Yes	Yes	Yes	Yes	No	No	No	No	Agree	Disagree	Disagree	Agree	Yes	No	No	No	Yes
Kinshasa	Aeroport Ndjili	26	18 to 29 years	Tertiary	SIngle	Catholicism	Other	Aircraft	Other	Yes	0	Non	Johnson & Johnson	1 dose	1	0	0	0	0	0	0									Yes	Yes	Yes	Yes	Yes	No	Yes	Yes	Agree	Disagree	Disagree	Disagree	No	No	No	No	Yes
Kinshasa	Beach ngobila	27	18 to 29 years	Secondary	SIngle	Protestant	Other	Boat	Other	No	1	Non										0	0	1	0	0	0	0	0	Don't know	Don't know	Don't know	Don't know	Yes	Yes	Don't know	Don't know	Disagree	Disagree	Disagree	Disagree	No	Yes	No	No	No
Kinshasa	Beach ngobila	39	30 to 44 years	Tertiary	Married	Catholicism	Other	Boat	Family visit	Yes	0	Non	Je ne sais pas	1 dose	1	0	0	0	0	0	0									Yes	Yes	Yes	Don't know	Yes	No	Yes	Yes	Agree	Agree	Agree	Agree	Yes	No	No	No	No
Kinshasa	Beach ngobila	27	18 to 29 years	Tertiary	SIngle	Catholicism	Other	Boat	Family visit	No	1	Non										0	0	1	0	0	0	0	0	Don't know	No	Yes	Don't know	No	Yes	No	Yes	Disagree	Disagree	Disagree	Disagree	No	No	No	No	No
Kinshasa	Beach ngobila	37	30 to 44 years	Primary	SIngle	Other	Other	Boat	Trade	No	1	Non										0	0	0	0	1	0	1	0	No	No	No	No	No	Yes	Yes	Don't know	Disagree	Disagree	Disagree	Disagree	No	No	No	No	No
Kinshasa	Beach ngobila	44	30 to 44 years	Tertiary	SIngle	Catholicism	Other	Boat	To study	Yes	0	Non	Johnson & Johnson	1 dose	1	0	0	1	0	0	0									Don't know	Yes	Yes	No	No	Yes	No	No	Agree	Agree	Agree	Agree	Don't know	No	No	No	No
Kinshasa	Beach ngobila	32	30 to 44 years	Tertiary	SIngle	Catholicism	Other	Boat	To study	Yes	0	Non	Johnson & Johnson	1 dose	0	0	0	1	0	0	0									No	No	No	Don't know	Don't know	Yes	Don't know	Don't know	Disagree	Disagree	Disagree	Disagree	Don't know	No	No	No	No
Kinshasa	Beach ngobila	31	30 to 44 years	Secondary	SIngle	Protestant	Unemployed	Boat	Family visit	Yes	0	Non	Johnson & Johnson	1 dose	1	0	0	1	0	0	0									Yes	Yes	Yes	Yes	No	Yes	No	No	Agree	Agree	Agree	Agree	Yes	No	No	No	No
Kinshasa	Beach ngobila	50	45 to 59 years	Tertiary	Married	Catholicism	Civil servant	Boat	Other	No	1	Non										0	0	0	0	0	0	1	0	Yes	Yes	Yes	No	No	Don't know	Don't know	Yes	Agree	Undecided	Disagree	Agree	No	No	No	Don't know	No
Kinshasa	Beach ngobila	29	18 to 29 years	Tertiary	SIngle	Protestant	Other	Boat	Family visit	Yes	0	Non	Johnson & Johnson	1 dose	1	0	0	0	0	0	0									No	No	No	Don't know	Don't know	Yes	Don't know	Don't know	Disagree	Disagree	Disagree	Disagree	Yes	No	No	No	No
Kinshasa	Beach ngobila	30	30 to 44 years	Secondary	SIngle	Protestant	Other	Boat	Tourism	No	1	Non										0	0	1	0	0	0	1	0	Don't know	No	No	No	No	Yes	Don't know	Don't know	Disagree	Disagree	Disagree	Disagree	No	No	No	No	No
Kinshasa	Beach ngobila	32	30 to 44 years	Secondary	SIngle	Protestant	Other	Boat	Other	No	1	Non										0	0	1	0	0	0	0	0	Don't know	Don't know	Don't know	Don't know	No	Yes	Don't know	Don't know	Disagree	Disagree	Disagree	Disagree	No	No	No	No	No
Kinshasa	Beach ngobila	41	30 to 44 years	Secondary	SIngle	Catholicism	Other	Boat	Family visit	Yes	0	Non	Moderna	> 2 doses	1	0	0	1	0	0	0									Yes	Don't know	Yes	Don't know	Don't know	Yes	No	No	Disagree	Disagree	Undecided	Disagree	Yes	No	No	No	No
Kinshasa	Beach ngobila	53	45 to 59 years	Tertiary	Married	Other	Other	Boat	Other	Yes	0	Non	Johnson & Johnson	1 dose	1	0	0	1	0	0	0									Yes	Yes	No	Yes	Yes	Yes	Yes	Yes	Agree	Agree	Agree	Agree	Yes	No	No	No	No
Kinshasa	Beach ngobila	27	18 to 29 years	Tertiary	SIngle	Catholicism	Trader	Boat	Work	No	1	Non										0	0	1	0	0	0	0	0	Yes	Yes	Yes	Yes	No	Yes	No	No	Agree	Agree	Agree	Disagree	No	No	No	No	No
Kinshasa	Beach ngobila	24	18 to 29 years	Tertiary	SIngle	Other	Trader	Boat	Work	No	1	Non										0	0	1	0	0	0	0	0	Don't know	Don't know	No	Yes	No	Yes	No	No	Disagree	Disagree	Disagree	Disagree	No	No	No	No	No
Kinshasa	Beach ngobila	31	30 to 44 years	Secondary	SIngle	Catholicism	Civil servant	Boat	Work	Yes	0	Non	Astra Zeneca	2 doses	0	0	1	0	0	0	0									Yes	Don't know	Yes	No	No	Yes	Yes	Yes	Agree	Agree	Agree	Agree	Yes	No	No	No	No
Kinshasa	Beach ngobila	35	30 to 44 years	Tertiary	Married	Other	Other	Boat	Work	Yes	0	Oui	Je ne sais pas	1 dose	1	0	0	0	0	0	0									Yes	Yes	Yes	Yes	Don't know	Yes	Don't know	Don't know	Agree	Agree	Agree	Disagree	Yes	No	No	No	No
Kinshasa	Beach ngobila	35	30 to 44 years	Secondary	SIngle	Protestant	Other	Boat	Work	Yes	0	Non	Moderna	1 dose	0	0	1	0	0	0	0									No	Yes	Yes	Don't know	No	Yes	Yes	Don't know	Disagree	Agree	Agree	Agree	No	Yes	No	No	No
Kinshasa	Beach ngobila	38	30 to 44 years	Secondary	Married	Catholicism	Civil servant	Boat	Tourism	Yes	0	Non	Johnson & Johnson	1 dose	0	0	1	0	0	0	0									Yes	Yes	No	Yes	No	Yes	Don't know	No	Disagree	Undecided	Agree	Agree	Yes	No	No	No	No
Kinshasa	Beach ngobila	39	30 to 44 years	Secondary	Married	Protestant	Unemployed	Boat	Work	Yes	0	Oui	Astra Zeneca	2 doses	0	0	1	0	0	0	0									Yes	Yes	No	No	No	Yes	No	No	Agree	Agree	Agree	Agree	Yes	No	No	No	No
Kinshasa	Beach ngobila	44	30 to 44 years	Secondary	Married	Protestant	Trader	Boat	Family visit	Yes	0	Non	Je ne sais pas	2 doses	1	0	0	0	0	0	0									Don't know	Don't know	No	No	No	Don't know	Don't know	Yes	Agree	Agree	Agree	Agree	Yes	No	No	No	No
Kinshasa	Beach ngobila	48	45 to 59 years	Primary	Married	Catholicism	Civil servant	Boat	Work	No	1	Non										0	0	0	0	0	1	0	0	Yes	Don't know	Yes	Yes	Don't know	Don't know	Don't know	No	Agree	Agree	Agree	Agree	No	No	No	No	No
Kinshasa	Beach ngobila	51	45 to 59 years	Primary	Married	Protestant	Unemployed	Boat	Trade	No	1	Non										0	0	0	0	0	1	0	0	Yes	Yes	Yes	Yes	Yes	No	Yes	No	Agree	Agree	Agree	Agree	No	No	No	No	No
Kinshasa	Beach ngobila	33	30 to 44 years	Primary	Married	Catholicism	Unemployed	Boat	Tourism	No	1	Non										0	0	1	0	0	0	0	0	No	Don't know	Yes	Yes	Yes	No	Don't know	Don't know	Agree	Agree	Agree	Disagree	No	No	No	No	No
Kinshasa	Beach ngobila	49	45 to 59 years	Secondary	Married	Catholicism	Other	Boat	Work	Yes	0	Non	Je ne sais pas	2 doses	1	0	0	0	0	0	0									Yes	Yes	Don't know	Don't know	Don't know	No	Don't know	Don't know	Agree	Agree	Disagree	Disagree	No	No	No	No	No
Kinshasa	Beach ngobila	44	30 to 44 years	Secondary	SIngle	Catholicism	Other	Boat	Work	No	1	Non										0	0	1	0	0	0	0	0	Don't know	Don't know	Don't know	Don't know	Don't know	Don't know	Don't know	No	Agree	Disagree	Disagree	Agree	No	No	No	Don't know	No
Kinshasa	Beach ngobila	42	30 to 44 years	Tertiary	Married	Other	Unemployed	Boat	Family visit	No	1	Non										0	0	1	0	0	0	0	0	Don't know	Don't know	Don't know	No	Don't know	Don't know	Don't know	No	Agree	Undecided	Disagree	Disagree	No	No	No	No	No
Kinshasa	Beach ngobila	28	18 to 29 years	Tertiary	SIngle	Protestant	Other	Boat	Other	Yes	0	Non	Je ne sais pas	1 dose	0	0	0	1	0	0	0									Don't know	Yes	Yes	Yes	Don't know	Don't know	Yes	Don't know	Agree	Agree	Disagree	Disagree	Yes	No	No	No	No
Kinshasa	Beach ngobila	24	18 to 29 years	Secondary	SIngle	Other	Other	Boat	Other	Yes	0	Non	Johnson & Johnson	1 dose	1	0	0	0	0	0	0									Yes	Yes	Yes	Yes	No	Don't know	Yes	Yes	Agree	Undecided	Agree	Agree	No	No	No	No	No
Kinshasa	Beach ngobila	27	18 to 29 years	Tertiary	SIngle	Catholicism	Other	Boat	Family visit	No	1	Non										0	0	0	0	1	0	0	0	Don't know	Yes	Yes	Don't know	No	Don't know	No	Yes	Disagree	Disagree	Disagree	Disagree	No	No	No	No	No
Kinshasa	Beach ngobila	35	30 to 44 years	Primary	Married	Catholicism	Other	Boat	Family visit	Yes	0	Non	Moderna	> 2 doses	1	0	0	0	0	0	0									Don't know	Don't know	Don't know	Don't know	No	Yes	Don't know	Don't know	Disagree	Agree	Disagree	Agree	Yes	No	No	No	No
Kinshasa	Beach ngobila	28	18 to 29 years	Tertiary	SIngle	Catholicism	Other	Boat	Other	Yes	0	Oui	Johnson & Johnson	1 dose	0	0	0	1	0	0	0									Yes	No	No	Yes	No	Yes	No	No	Disagree	Disagree	Disagree	Disagree	Yes	No	No	No	No
Kinshasa	Beach ngobila	48	45 to 59 years	Tertiary	Married	Protestant	Civil servant	Boat	Work	No	1	Non										0	0	0	0	1	0	0	0	No	No	No	Don't know	Don't know	Yes	No	No	Disagree	Disagree	Disagree	Disagree	No	No	No	No	No
Kinshasa	Beach ngobila	30	30 to 44 years	Tertiary	SIngle	Catholicism	Other	Boat	Work	No	1	Non										0	0	0	0	1	0	0	0	No	No	Yes	Don't know	Yes	Yes	No	Yes	Disagree	Disagree	Disagree	Disagree	No	No	No	No	No
Kinshasa	Beach ngobila	32	30 to 44 years	Primary	SIngle	Catholicism	Other	Boat	Other	No	1	Non										0	0	0	0	1	0	0	0	No	No	Yes	Don't know	Don't know	Don't know	Don't know	No	Disagree	Disagree	Disagree	Disagree	No	No	No	No	No
Kinshasa	Beach ngobila	36	30 to 44 years	Tertiary	Married	Protestant	Other	Boat	Other	Yes	0	Non	Johnson & Johnson	1 dose	1	0	0	0	0	0	0									Yes	Yes	Don't know	No	No	Yes	Don't know	Yes	Disagree	Agree	Disagree	Agree	Yes	No	No	No	No
Kinshasa	Beach ngobila	53	45 to 59 years	Primary	Married	Catholicism	Other	Boat	Trade	No	1	Non										0	0	0	0	1	0	0	0	Yes	Yes	Yes	No	Yes	Yes	Don't know	Yes	Agree	Agree	Agree	Agree	No	No	No	No	No
Kinshasa	Beach ngobila	34	30 to 44 years	Tertiary	SIngle	Catholicism	Other	Boat	Other	Yes	0	Oui	Johnson & Johnson	1 dose	0	1	0	0	0	0	0									No	No	No	No	Don't know	Yes	No	No	Disagree	Agree	Disagree	Disagree	No	No	No	No	No
Kinshasa	Beach ngobila	18	18 to 29 years	Secondary	SIngle	Catholicism	Unemployed	Boat	Other	Yes	0	Oui	Johnson & Johnson	1 dose	0	1	0	0	0	0	0									Yes	Don't know	Don't know	Don't know	Don't know	Yes	No	Don't know	Disagree	Agree	Disagree	Agree	No	No	No	No	No
Kinshasa	Beach ngobila	42	30 to 44 years	Tertiary	Married	Protestant	Trader	Boat	Family visit	Yes	0	Non	Johnson & Johnson	1 dose	1	0	0	0	0	0	0	0	0	1	0	0	0	0	0	No	Yes	Yes	Don't know	No	Yes	No	No	Disagree	Disagree	Disagree	Agree	Yes	No	No	No	No
Kinshasa	Beach ngobila	35	30 to 44 years	Tertiary	Married	Catholicism	Unemployed	Boat	Family visit	Yes	0	Non	Johnson & Johnson	1 dose	0	0	0	0	0	0	1									Don't know	Yes	Don't know	Don't know	No	Don't know	Don't know	Don't know	Disagree	Agree	Agree	Disagree	Yes	No	No	No	No
Kinshasa	Beach ngobila	23	18 to 29 years	Tertiary	SIngle	Other	Unemployed	Boat	Trade	No	1	Non										0	0	1	0	0	0	0	0	No	Yes	Yes	Yes	Don't know	Yes	No	Yes	Disagree	Disagree	Agree	Disagree	No	No	No	No	No
Kinshasa	Beach ngobila	21	18 to 29 years	Tertiary	SIngle	Other	Unemployed	Boat	Family visit	No	1	Non										0	0	1	0	0	0	0	0	No	Yes	Yes	No	No	Yes	No	Yes	Agree	Agree	Agree	Disagree	No	No	No	No	No
Kinshasa	Beach ngobila	25	18 to 29 years	Tertiary	SIngle	Protestant	Trader	Boat	Trade	No	1	Non										0	0	0	0	1	0	0	0	Don't know	Yes	Yes	Yes	Don't know	Don't know	No	Don't know	Agree	Disagree	Disagree	Agree	No	No	No	No	No
Kinshasa	Beach ngobila	22	18 to 29 years	Tertiary	SIngle	Other	Unemployed	Boat	Work	Yes	0	Non	Johnson & Johnson	1 dose	1	0	0	0	0	0	0									Yes	No	No	Yes	No	Yes	Yes	Yes	Agree	Agree	Agree	Agree	Yes	No	No	No	No
Kinshasa	Beach ngobila	62	60 years and more	Tertiary	Married	Other	Civil servant	Boat	Other	No	1	Non										0	0	0	0	0	0	0	1	Don't know	Yes	Yes	Don't know	Yes	No	Yes	Yes	Agree	Agree	Agree	Agree	No	No	No	No	No
Kinshasa	Beach ngobila	60	60 years and more	Secondary	Married	Catholicism	Unemployed	Boat	Other	Yes	0	Non	Johnson & Johnson	1 dose	0	1	0	0	0	0	0									Yes	No	No	No	No	Yes	Don't know	No	Agree	Disagree	Agree	Disagree	Yes	No	No	No	No
Kinshasa	Beach ngobila	29	18 to 29 years	Secondary	SIngle	Other	Trader	Boat	Work	Yes	0	Non	Johnson & Johnson	1 dose	0	0	0	1	0	0	0									Yes	Yes	Yes	Yes	Yes	No	Don't know	Don't know	Agree	Agree	Agree	Agree	Yes	No	No	No	No
Kinshasa	Beach ngobila	45	45 to 59 years	Tertiary	Married	Protestant	Trader	Boat	Family visit	Yes	0	Non	Johnson & Johnson	1 dose	0	0	0	1	0	0	0									Don't know	Don't know	No	Yes	No	No	No	Don't know	Disagree	Disagree	Disagree	Agree	Yes	No	No	No	No
Kinshasa	Beach ngobila	19	18 to 29 years	Tertiary	SIngle	Other	Unemployed	Boat	Other	Yes	0	Non	Johnson & Johnson	1 dose	0	0	1	0	0	0	0									Yes	No	No	No	No	Yes	No	No	Disagree	Agree	Agree	Agree	Yes	No	No	No	No
Kinshasa	Beach ngobila	28	18 to 29 years	Tertiary	Married	Protestant	Healthcare worker	Boat	Family visit	No	1	Non										0	0	1	0	0	0	0	0	Don't know	Yes	No	No	Don't know	Yes	Don't know	Don't know	Disagree	Disagree	Disagree	Disagree	No	No	No	No	No
Kinshasa	Beach ngobila	52	45 to 59 years	Primary	Married	Catholicism	Trader	Boat	Trade	Yes	0	Non	Je ne sais pas	1 dose	1	0	0	1	0	0	0									Don't know	Don't know	Don't know	Don't know	Don't know	Yes	Don't know	Don't know	Undecided	Disagree	Disagree	Disagree	Don't know	No	No	No	No
Kinshasa	Beach ngobila	33	30 to 44 years	Tertiary	SIngle	Protestant	Healthcare worker	Boat	Other	Yes	0	Oui	Johnson & Johnson	1 dose	1	0	0	1	0	0	0									Yes	No	No	Yes	No	Yes	Yes	Yes	Disagree	Disagree	Disagree	Disagree	Yes	No	No	No	No
Kinshasa	Beach ngobila	20	18 to 29 years	Secondary	SIngle	Protestant	Other	Boat	Family visit	Yes	0	Non	Johnson & Johnson	1 dose	1	0	0	0	0	0	0									Yes	Yes	No	Yes	No	Yes	No	Yes	Disagree	Disagree	Disagree	Disagree	Yes	No	No	No	No
Kinshasa	Beach ngobila	35	30 to 44 years	Secondary	Married	Protestant	Civil servant	Boat	Family visit	Yes	0	Non	Johnson & Johnson	1 dose	1	0	0	0	0	0	0									Yes	Yes	Yes	Yes	Yes	No	Don't know	Don't know	Agree	Agree	Agree	Agree	Yes	No	No	No	No
Kinshasa	Beach ngobila	48	45 to 59 years	Secondary	Married	Other	Civil servant	Boat	Trade	No	1	Non										1	0	0	0	0	0	0	0	No	No	No	Don't know	Don't know	Don't know	Don't know	Don't know	Disagree	Disagree	Disagree	Disagree	No	No	No	No	No
Kinshasa	Beach ngobila	24	18 to 29 years	Tertiary	SIngle	Protestant	Trader	Boat	Medical care	No	1	Non										0	0	0	0	1	0	0	0	Yes	Yes	Don't know	Don't know	Don't know	Yes	No	No	Disagree	Disagree	Disagree	Disagree	No	No	No	No	No
Kinshasa	Beach ngobila	53	45 to 59 years	Secondary	Married	Other	Civil servant	Boat	Trade	No	1	Non										1	0	1	0	0	0	0	0	No	No	No	Don't know	Don't know	Yes	Don't know	Don't know	Disagree	Disagree	Disagree	Disagree	No	No	No	No	No
Kinshasa	Beach ngobila	42	30 to 44 years	Primary	SIngle	Protestant	Civil servant	Boat	Trade	No	1	Non										0	0	1	0	0	0	0	0	Yes	Don't know	Don't know	Don't know	Yes	Yes	Don't know	Don't know	Agree	Disagree	Disagree	Disagree	No	Yes	No	No	No
Kinshasa	Beach ngobila	38	30 to 44 years	Secondary	SIngle	Other	Trader	Boat	Trade	No	1	Non										0	0	1	0	0	0	0	0	Don't know	Don't know	Yes	Don't know	Don't know	Yes	Don't know	Don't know	Disagree	Disagree	Disagree	Disagree	No	No	No	No	No
Kinshasa	Beach ngobila	39	30 to 44 years	Tertiary	SIngle	Other	Civil servant	Boat	Family visit	Yes	0	Non	Johnson & Johnson	1 dose	1	0	0	0	0	0	0									No	No	No	Don't know	Yes	Yes	Yes	Yes	Disagree	Disagree	Disagree	Disagree	No	No	No	No	No
Kinshasa	Beach ngobila	45	45 to 59 years	Secondary	Married	Protestant	Trader	Boat	Trade	No	1	Non										1	0	0	0	0	0	1	0	No	No	Don't know	Don't know	No	Yes	No	No	Disagree	Disagree	Disagree	Disagree	No	No	No	No	No
Kinshasa	Beach ngobila	55	45 to 59 years	Tertiary	Married	Catholicism	Other	Boat	Family visit	Yes	0	Non	Johnson & Johnson	1 dose	0	0	0	1	0	0	0									No	No	No	Don't know	No	Yes	Don't know	Don't know	Disagree	Disagree	Disagree	Disagree	No	No	No	No	No
Kinshasa	Beach ngobila	20	18 to 29 years	Secondary	SIngle	Muslim	Unemployed	Boat	Tourism	Yes	0	Non	Moderna	2 doses	1	0	0	0	0	0	0									No	Don't know	No	No	Yes	No	Don't know	Don't know	Disagree	Undecided	Disagree	Disagree	Yes	No	No	No	No
Kinshasa	Beach ngobila	25	18 to 29 years	Tertiary	SIngle	Protestant	Unemployed	Boat	Family visit	Yes	0	Non	Sinopharm	1 dose	1	0	0	0	0	0	0									No	No	Yes	Don't know	No	Yes	Don't know	Don't know	Disagree	Disagree	Disagree	Disagree	Yes	No	No	No	No
Kinshasa	Beach ngobila	51	45 to 59 years	Tertiary	Married	Protestant	Other	Boat	Tourism	Yes	0	Oui	Astra Zeneca	1 dose	1	0	0	0	0	0	0									Yes	Don't know	No	Don't know	Yes	No	Don't know	Don't know	Disagree	Agree	Disagree	Agree	Yes	No	No	No	No
Kinshasa	Beach ngobila	53	45 to 59 years	Secondary	Married	Protestant	Other	Boat	Work	No	1	Non										0	0	0	0	1	0	0	0	Yes	Yes	Yes	Yes	Don't know	No	Don't know	Don't know	Agree	Agree	Disagree	Agree	No	No	No	No	No
Kinshasa	Beach ngobila	40	30 to 44 years	Secondary	SIngle	Protestant	Other	Boat	Trade	No	1	Non										0	0	0	0	1	0	0	0	Don't know	Yes	Yes	Yes	Don't know	Don't know	Don't know	Don't know	Disagree	Disagree	Undecided	Agree	No	No	No	No	No
Kinshasa	Beach ngobila	37	30 to 44 years	Tertiary	Married	Protestant	Civil servant	Boat	Work	No	1	Non										0	0	0	0	1	0	0	0	Don't know	Don't know	Don't know	No	Don't know	Yes	Don't know	Don't know	Disagree	Disagree	Disagree	Disagree	No	No	No	No	No
Kinshasa	Beach ngobila	34	30 to 44 years	Tertiary	SIngle	Protestant	Trader	Boat	Trade	Yes	0	Non	Johnson & Johnson	2 doses	0	0	0	1	0	0	0									Yes	Yes	Yes	Don't know	Don't know	Yes	Don't know	Don't know	Disagree	Agree	Disagree	Agree	Yes	No	No	No	No
Kinshasa	Beach ngobila	44	30 to 44 years	Tertiary	Married	Protestant	Civil servant	Boat	Work	No	1	Non										0	0	0	0	1	0	0	0	No	No	No	Don't know	No	Yes	Don't know	Don't know	Disagree	Disagree	Disagree	Disagree	No	No	No	No	No
Kinshasa	Beach ngobila	36	30 to 44 years	Tertiary	SIngle	Protestant	Other	Boat	Family visit	Yes	0	Non	Johnson & Johnson	1 dose	0	0	0	1	0	0	0									Yes	Yes	Yes	Yes	No	Don't know	Don't know	No	Disagree	Agree	Disagree	Disagree	Yes	No	No	No	No
Kinshasa	Beach ngobila	29	18 to 29 years	Tertiary	SIngle	Protestant	Other	Boat	Family visit	Yes	0	Non	Je ne sais pas	2 doses	1	0	0	0	0	0	0									Yes	Yes	Yes	Yes	Don't know	Yes	No	No	Disagree	Undecided	Undecided	Disagree	Yes	No	No	No	No
Kinshasa	Beach ngobila	27	18 to 29 years	Secondary	SIngle	Catholicism	Other	Boat	Other	No	1	Non										0	0	0	0	1	0	0	0	Don't know	Don't know	Don't know	Don't know	Don't know	Yes	Don't know	No	Disagree	Disagree	Disagree	Disagree	No	No	No	No	No
Kinshasa	Beach ngobila	23	18 to 29 years	Tertiary	Married	Muslim	Trader	Boat	Family visit	Yes	0	Non	Moderna	1 dose	0	0	0	1	0	0	0									Yes	Don't know	Don't know	No	No	Yes	No	No	Disagree	Agree	Disagree	Disagree	Yes	No	No	No	No
Kinshasa	Beach ngobila	33	30 to 44 years	Tertiary	Married	Catholicism	Other	Boat	Other	Yes	0	Non	Johnson & Johnson	1 dose	0	0	1	0	0	0	0									No	No	No	Yes	Don't know	Yes	No	No	Agree	Disagree	Disagree	Disagree	Yes	No	No	No	No
Kinshasa	Beach ngobila	45	45 to 59 years	Tertiary	Married	Other	Other	Boat	Work	Yes	0	Non	Johnson & Johnson	2 doses	0	0	1	0	0	0	0									Yes	Don't know	Don't know	Don't know	No	Yes	Don't know	Don't know	Disagree	Disagree	Disagree	Disagree	Yes	No	No	No	No
Kinshasa	Beach ngobila	58	45 to 59 years	Tertiary	Married	Catholicism	Trader	Boat	Trade	Yes	0	Non	Johnson & Johnson	2 doses	0	0	0	1	0	0	0									Yes	Yes	Yes	Yes	No	Yes	Don't know	No	Disagree	Agree	Disagree	Agree	Yes	No	No	No	No
Kinshasa	Beach ngobila	47	45 to 59 years	Primary	SIngle	Protestant	Unemployed	Boat	Other	No	1	Non										0	0	0	0	1	0	0	0	No	No	No	No	No	Yes	No	No	Disagree	Disagree	Disagree	Disagree	No	No	No	No	No
Kinshasa	Beach ngobila	56	45 to 59 years	Tertiary	Other	Protestant	Civil servant	Boat	Work	No	1	Non										0	0	0	0	1	0	0	0	Don't know	Don't know	Yes	Don't know	No	Yes	Don't know	Don't know	Agree	Undecided	Undecided	Disagree	No	No	No	No	No
Kinshasa	Beach ngobila	25	18 to 29 years	Secondary	SIngle	Other	Unemployed	Boat	Other	Yes	0	Non	Johnson & Johnson	1 dose	1	0	0	0	0	0	0									Yes	Don't know	Yes	Yes	Don't know	Yes	Don't know	Don't know	Disagree	Undecided	Disagree	Agree	Yes	No	No	No	No
Kinshasa	Beach ngobila	59	45 to 59 years	Primary	Married	Catholicism	Unemployed	Boat	Work	Yes	0	Non	Je ne sais pas	2 doses	1	0	0	0	0	0	0									Yes	Yes	Yes	Don't know	Don't know	Yes	No	No	Agree	Disagree	Agree	Agree	No	No	No	No	No
Kinshasa	Beach ngobila	60	60 years and more	Tertiary	Married	Catholicism	Civil servant	Boat	Work	Yes	0	Oui	Astra Zeneca	2 doses	0	0	0	0	0	1	0									Yes	No	Don't know	No	No	Yes	Yes	Don't know	Disagree	Undecided	Agree	Agree	Yes	No	No	No	No
Kinshasa	Beach ngobila	65	60 years and more	Secondary	Married	Protestant	Civil servant	Boat	Work	No	1	Non										0	0	1	0	0	0	0	0	Yes	Yes	Yes	No	Yes	Yes	No	Yes	Agree	Agree	Agree	Agree	No	No	No	No	No
Kinshasa	Beach ngobila	42	30 to 44 years	Primary	Married	Protestant	Unemployed	Boat	Work	No	1	Non										0	0	1	0	0	0	0	0	Yes	Yes	Yes	Yes	Don't know	Don't know	Yes	Yes	Agree	Agree	Agree	Agree	No	No	No	No	No
Kinshasa	Beach ngobila	50	45 to 59 years	Tertiary	Married	Catholicism	Civil servant	Boat	Tourism	No	1	Non										0	0	1	0	0	0	0	0	Yes	No	No	No	No	Don't know	Don't know	Don't know	Undecided	Agree	Agree	Undecided	No	No	No	No	No
Kinshasa	Beach ngobila	34	30 to 44 years	Tertiary	Married	Protestant	Civil servant	Boat	Work	No	1	Non										0	0	1	0	0	0	0	0	Don't know	Don't know	No	Don't know	Don't know	Yes	No	Don't know	Agree	Agree	Disagree	Agree	No	No	No	No	No
Kinshasa	Beach ngobila	45	45 to 59 years	Secondary	Married	Other	Trader	Boat	Trade	No	1	Oui										0	0	0	0	1	0	0	0	No	No	No	No	Yes	Don't know	Don't know	Don't know	Agree	Undecided	Undecided	Undecided	No	No	No	No	No
Kinshasa	Beach ngobila	42	30 to 44 years	Tertiary	Married	Catholicism	Healthcare worker	Boat	Family visit	Yes	0	Oui	Pfizer	2 doses	0	0	1	0	0	0	0									Yes	Yes	No	No	No	Yes	No	Yes	Agree	Agree	Agree	Disagree	Yes	Yes	No	No	No
Kinshasa	Beach ngobila	33	30 to 44 years	Tertiary	SIngle	Other	Unemployed	Boat	Work	No	1	Oui										1	0	0	0	0	0	0	0	Don't know	Don't know	No	Don't know	No	Don't know	Don't know	No	Disagree	Disagree	Disagree	Undecided	No	No	No	No	No
Kinshasa	Beach ngobila	29	18 to 29 years	Tertiary	SIngle	Catholicism	Civil servant	Boat	Work	Yes	0	Non	Astra Zeneca	2 doses	1	0	0	0	0	0	0									Don't know	Yes	Yes	Don't know	No	No	Don't know	Yes	Disagree	Agree	Agree	Agree	Yes	No	No	No	No
Kinshasa	Beach ngobila	49	45 to 59 years	Tertiary	Married	Catholicism	Civil servant	Boat	Tourism	Yes	0	Non	Moderna	2 doses	1	0	0	0	0	0	0									Yes	Yes	Yes	No	Don't know	No	Don't know	Don't know	Agree	Disagree	Agree	Agree	No	No	No	No	No
Kinshasa	Beach ngobila	51	45 to 59 years	Tertiary	Married	Other	Healthcare worker	Boat	Work	Yes	0	Non	Astra Zeneca	2 doses	1	0	0	0	0	0	0									Yes	Yes	Yes	Yes	No	No	Don't know	Yes	Disagree	Agree	Agree	Agree	No	No	No	No	No
Kinshasa	Beach ngobila	48	45 to 59 years	Primary	Married	Other	Trader	Boat	Trade	Yes	0	Non	Johnson & Johnson	1 dose	1	0	0	0	0	0	0									Yes	Yes	Yes	Yes	No	No	Yes	Yes	Agree	Agree	Agree	Agree	No	No	No	No	No
Kinshasa	Beach ngobila	31	30 to 44 years	Tertiary	Married	Catholicism	Healthcare worker	Boat	Other	Yes	0	Oui	Johnson & Johnson	2 doses	1	0	0	0	0	0	0									Yes	Yes	No	No	No	Yes	Yes	Yes	Agree	Agree	Agree	Agree	No	No	No	No	No
Kinshasa	Beach ngobila	32	30 to 44 years	Tertiary	Married	Catholicism	Civil servant	Boat	Tourism	No	1	Oui										0	0	1	0	0	0	0	0	Don't know	Don't know	Don't know	Don't know	No	Yes	No	No	Agree	Undecided	Disagree	Disagree	No	No	No	No	No
Kinshasa	Beach ngobila	22	18 to 29 years	Tertiary	SIngle	Catholicism	Civil servant	Boat	Family visit	No	1	Non										1	0	0	0	0	0	0	0	Don't know	Don't know	Don't know	Don't know	No	Yes	Don't know	No	Agree	Agree	Disagree	Disagree	No	No	No	No	No
Kinshasa	Beach ngobila	35	30 to 44 years	Primary	Married	Protestant	Unemployed	Boat	Tourism	No	1	Non										0	0	1	0	0	0	0	0	Don't know	Don't know	Don't know	Don't know	Don't know	Yes	No	No	Disagree	Disagree	Agree	Agree	No	No	No	No	No
Kinshasa	Beach ngobila	22	18 to 29 years	Tertiary	SIngle	Protestant	Other	Boat	Family visit	No	1	Non										0	0	1	0	0	0	0	0	No	No	Yes	Don't know	No	Don't know	Don't know	Don't know	Agree	Agree	Agree	Agree	No	No	No	No	No
Kinshasa	Beach ngobila	42	30 to 44 years	Tertiary	Married	Catholicism	Other	Boat	Work	No	1	Non										0	0	0	0	1	0	0	0	Don't know	Don't know	No	Don't know	Don't know	Yes	Don't know	Don't know	Disagree	Disagree	Agree	Disagree	No	No	No	No	No
Kinshasa	Beach ngobila	39	30 to 44 years	Secondary	Married	Catholicism	Civil servant	Boat	Work	No	1	Non										0	0	0	0	1	0	0	0	Don't know	Don't know	No	Don't know	No	Yes	No	No	Agree	Disagree	Disagree	Disagree	No	No	No	No	No
Kinshasa	Beach ngobila	53	45 to 59 years	Primary	Married	Catholicism	Other	Boat	Trade	No	1	Non										0	0	0	0	1	0	0	0	Yes	No	Yes	No	No	Yes	Don't know	Don't know	Agree	Agree	Disagree	Disagree	No	No	No	No	No
Kinshasa	Beach ngobila	40	30 to 44 years	Primary	Married	Other	Unemployed	Boat	Trade	No	1	Non										0	0	0	0	0	0	1	0	Don't know	Don't know	No	No	No	Yes	Don't know	Don't know	Disagree	Disagree	Disagree	Disagree	No	No	No	No	No
Kinshasa	Beach ngobila	44	30 to 44 years	Tertiary	Married	Protestant	Other	Boat	Other	No	1	Non										0	0	1	0	0	0	0	0	Don't know	Yes	Yes	Yes	Don't know	Don't know	Don't know	Don't know	Agree	Agree	Agree	Agree	No	No	No	No	No
Kinshasa	Beach ngobila	70	60 years and more	Primary	Married	Catholicism	Other	Boat	Family visit	Yes	0	Non	Johnson & Johnson	1 dose	0	1	0	0	0	0	0									Yes	No	Don't know	Don't know	Yes	Yes	Don't know	Don't know	Disagree	Agree	Agree	Disagree	No	No	No	No	No
Kinshasa	Beach ngobila	55	45 to 59 years	Secondary	Married	Other	Unemployed	Boat	Family visit	Yes	0	Non	Johnson & Johnson	1 dose	0	1	0	0	0	0	0									Don't know	Yes	No	Yes	Yes	No	Don't know	Don't know	Disagree	Agree	Agree	Agree	Yes	No	No	No	No
Kinshasa	Beach ngobila	28	18 to 29 years	Secondary	SIngle	Muslim	Trader	Boat	Family visit	No	1	Non										0	0	0	0	1	0	0	0	No	No	No	Don't know	Don't know	Don't know	Don't know	Don't know	Agree	Disagree	Agree	Disagree	No	No	No	No	No
Kinshasa	Beach ngobila	44	30 to 44 years	Tertiary	Married	Protestant	Trader	Boat	Family visit	Yes	0	Non	Pfizer	2 doses	0	0	0	1	0	0	0									Yes	No	Yes	No	Yes	Yes	Don't know	Don't know	Disagree	Agree	Agree	Agree	Yes	No	No	No	No
Kinshasa	Beach ngobila	34	30 to 44 years	Secondary	SIngle	Protestant	Trader	Boat	Family visit	Yes	0	Non	Johnson & Johnson	1 dose	0	0	0	1	0	0	0									Yes	Yes	Yes	No	No	Yes	No	Yes	Agree	Agree	Agree	Agree	No	No	No	No	No
Kinshasa	Beach ngobila	27	18 to 29 years	Tertiary	SIngle	Catholicism	Healthcare worker	Boat	Other	No	1	Oui										0	0	0	0	0	0	1	0	No	No	No	No	Yes	Yes	Don't know	Yes	Disagree	Disagree	Disagree	Disagree	No	No	No	No	No
Kinshasa	Beach ngobila	47	45 to 59 years	Primary	Other	Protestant	Other	Boat	Family visit	Yes	0	Non	Johnson & Johnson	1 dose	0	0	0	1	0	0	0									Don't know	Don't know	Don't know	Don't know	Don't know	No	Don't know	Don't know	Agree	Undecided	Agree	Agree	Yes	No	No	No	No
Kinshasa	Beach ngobila	40	30 to 44 years	Tertiary	Other	Protestant	Healthcare worker	Boat	Other	Yes	0	Non	Johnson & Johnson	1 dose	0	1	0	0	0	0	0									No	No	Yes	Yes	Yes	No	No	Yes	Agree	Agree	Agree	Agree	Yes	No	No	No	No
Kinshasa	Beach ngobila	43	30 to 44 years	Tertiary	SIngle	Protestant	Unemployed	Boat	Trade	No	1	Non										0	0	1	0	0	0	0	0	Yes	Don't know	No	No	Yes	Yes	Don't know	Don't know	Agree	Agree	Disagree	Disagree	No	No	No	No	No
Kinshasa	Beach ngobila	28	18 to 29 years	Tertiary	SIngle	Protestant	Trader	Boat	Trade	No	1	Non										0	0	0	0	1	0	0	0	Don't know	Yes	Yes	Don't know	Yes	Yes	Don't know	No	Agree	Disagree	Disagree	Disagree	No	No	No	No	No
Kinshasa	Beach ngobila	32	30 to 44 years	Tertiary	Married	Protestant	Other	Boat	Family visit	Yes	0	Non	Moderna	2 doses	0	0	0	1	0	0	0									Yes	Yes	No	No	No	Yes	Yes	Don't know	Agree	Agree	Disagree	Agree	Yes	No	No	Don't know	No
Kinshasa	Beach ngobila	36	30 to 44 years	Tertiary	SIngle	Protestant	Other	Boat	Family visit	No	1	Non										0	0	0	0	1	0	0	0	Yes	Yes	Yes	No	Yes	Don't know	Don't know	Don't know	Agree	Agree	Agree	Agree	No	No	No	No	No
Kinshasa	Beach ngobila	29	18 to 29 years	Tertiary	SIngle	Protestant	Other	Boat	Work	No	1	Non										0	0	1	0	1	0	0	0	No	No	No	No	No	Don't know	No	Yes	Agree	Disagree	Undecided	Disagree	No	Yes	No	No	No
Kinshasa	Beach ngobila	40	30 to 44 years	Secondary	SIngle	Other	Trader	Boat	Trade	No	1	Oui										0	0	1	0	0	0	1	0	Don't know	Don't know	Don't know	No	Don't know	Yes	Don't know	Don't know	Disagree	Disagree	Disagree	Disagree	No	No	No	No	No
Kinshasa	Beach ngobila	65	60 years and more	Tertiary	Married	Protestant	Other	Boat	Work	Yes	0	Non	Johnson & Johnson	1 dose	0	0	1	0	0	0	0									No	Yes	No	No	Yes	No	No	No	Agree	Disagree	Agree	Disagree	Yes	No	No	No	No
Kinshasa	Beach ngobila	22	18 to 29 years	Primary	SIngle	Other	Other	Boat	Other	No	1	Non										0	0	0	0	1	0	0	0	No	No	No	No	No	Yes	No	No	Disagree	Disagree	Disagree	Disagree	No	No	No	No	No
Kinshasa	Beach ngobila	22	18 to 29 years	Primary	SIngle	Catholicism	Other	Boat	Other	No	1	Non										0	0	1	0	0	0	0	0	Yes	Yes	Don't know	No	Yes	Yes	Yes	Yes	Disagree	Agree	Disagree	Agree	No	No	No	No	No
Kinshasa	Beach ngobila	25	18 to 29 years	Secondary	SIngle	Other	Other	Boat	Other	No	1	Non										0	0	0	0	1	0	0	0	Yes	Yes	Yes	Yes	Yes	No	No	Yes	Agree	Agree	Agree	Agree	No	No	No	No	No
Kinshasa	Beach ngobila	53	45 to 59 years	Tertiary	Married	Protestant	Civil servant	Boat	Tourism	No	1	Oui										0	0	0	0	1	0	0	0	No	No	Yes	No	No	Yes	Don't know	Don't know	Disagree	Disagree	Disagree	Disagree	No	No	No	No	No
Kinshasa	Beach ngobila	42	30 to 44 years	Secondary	Married	Protestant	Other	Boat	Other	No	1	Non										0	0	0	0	1	0	0	0	No	No	No	Don't know	Don't know	Don't know	No	No	Disagree	Disagree	Disagree	Disagree	No	No	No	No	No
Kinshasa	Beach ngobila	29	18 to 29 years	Tertiary	SIngle	Other	Healthcare worker	Boat	Other	Yes	0	Oui	Johnson & Johnson	1 dose	1	0	0	1	0	0	0									Yes	No	Yes	No	No	Yes	No	No	Agree	Agree	Agree	Agree	Yes	No	No	No	No
Kinshasa	Beach ngobila	43	30 to 44 years	Tertiary	Married	Catholicism	Civil servant	Boat	Work	No	1	Non										0	0	1	0	0	0	0	0	Don't know	Don't know	No	Don't know	Don't know	Don't know	No	No	Agree	Disagree	Disagree	Disagree	No	No	No	No	No
Kinshasa	Beach ngobila	23	18 to 29 years	Secondary	SIngle	Catholicism	Unemployed	Boat	Other	No	1	Non										0	0	1	0	0	0	0	0	Don't know	Don't know	Don't know	Don't know	No	Yes	No	No	Disagree	Disagree	Disagree	Disagree	No	No	No	No	No
Kinshasa	Beach ngobila	52	45 to 59 years	Tertiary	Married	Muslim	Unemployed	Boat	Tourism	No	1	Non										0	0	1	0	0	0	0	0	Don't know	Don't know	No	Don't know	Don't know	Don't know	Don't know	Don't know	Undecided	Agree	Agree	Agree	No	No	No	No	No
Kinshasa	Beach ngobila	35	30 to 44 years	Tertiary	Married	Protestant	Other	Boat	Family visit	No	1	Non										0	0	0	0	1	0	0	0	Yes	No	No	No	No	Yes	No	No	Disagree	Disagree	Disagree	Disagree	No	No	No	No	No
Kinshasa	Beach ngobila	42	30 to 44 years	Primary	Married	Protestant	Unemployed	Boat	Work	No	1	Non										0	0	1	0	0	0	0	0	Don't know	Don't know	Don't know	Don't know	Don't know	Yes	Don't know	Yes	Agree	Agree	Agree	Agree	No	No	No	No	No
Kinshasa	Beach ngobila	51	45 to 59 years	Tertiary	Married	Other	Unemployed	Boat	Work	No	1	Non										0	0	1	0	0	0	0	0	No	No	Don't know	Don't know	Don't know	Yes	Don't know	No	Agree	Agree	Agree	Agree	No	No	No	No	No
Kinshasa	Beach ngobila	29	18 to 29 years	Secondary	SIngle	Other	Trader	Boat	Family visit	Yes	0	Non	Sinopharm	1 dose	1	0	0	0	0	0	0									Don't know	Yes	Yes	Yes	Yes	Yes	Don't know	No	Disagree	Agree	Disagree	Agree	Yes	No	No	No	No
Kinshasa	Beach ngobila	50	45 to 59 years	Tertiary	Married	Other	Healthcare worker	Boat	Work	No	1	Non										0	0	1	0	0	0	0	0	Yes	Yes	Yes	Yes	No	Yes	Yes	Yes	Agree	Agree	Agree	Agree	No	No	No	No	No
Kinshasa	Beach ngobila	29	18 to 29 years	Tertiary	SIngle	Catholicism	Other	Boat	Work	Yes	0	Oui	Johnson & Johnson	1 dose	0	0	0	1	0	0	0									Don't know	Yes	Yes	No	No	Yes	Yes	Yes	Agree	Agree	Disagree	Agree	Yes	No	No	No	No
Kinshasa	Beach ngobila	47	45 to 59 years	Secondary	Married	Catholicism	Civil servant	Boat	Work	No	1	Non										0	0	1	0	0	0	0	0	Don't know	Yes	Don't know	Yes	No	Yes	No	No	Disagree	Agree	Agree	Disagree	No	No	No	No	No
Kinshasa	Beach ngobila	36	30 to 44 years	Secondary	SIngle	Protestant	Trader	Boat	Trade	Yes	0	Non	Johnson & Johnson	1 dose	0	0	0	1	0	0	0									Yes	Yes	Yes	Yes	No	Yes	No	No	Disagree	Agree	Disagree	Disagree	No	No	No	No	No
Kinshasa	Beach ngobila	23	18 to 29 years	Tertiary	SIngle	Protestant	Other	Boat	Family visit	No	1	Non										0	0	1	0	0	0	0	0	Yes	Yes	Yes	No	Don't know	Yes	No	Yes	Agree	Agree	Agree	Disagree	No	No	No	No	No
Kinshasa	Beach ngobila	27	18 to 29 years	Secondary	SIngle	Other	Trader	Boat	Trade	Yes	0	Non	Moderna	1 dose	0	0	0	1	0	0	0									Yes	Yes	Yes	Yes	Don't know	Yes	No	No	Disagree	Agree	Disagree	Disagree	No	No	No	No	No
Kinshasa	Beach ngobila	45	45 to 59 years	Primary	Married	Protestant	Unemployed	Boat	Work	No	1	Non										1	0	0	0	0	0	0	0	No	No	Don't know	Don't know	Don't know	Don't know	Don't know	Don't know	Disagree	Disagree	Disagree	Undecided	No	No	No	No	No
Kinshasa	Beach ngobila	50	45 to 59 years	Secondary	Married	Catholicism	Healthcare worker	Boat	Other	Yes	0	Oui	Johnson & Johnson	1 dose	0	0	0	0	1	0	0									Yes	Yes	Yes	No	No	Yes	Yes	Yes	Agree	Agree	Disagree	Agree	Yes	No	No	No	No
Kinshasa	Beach ngobila	53	45 to 59 years	Secondary	Married	Catholicism	Unemployed	Boat	Work	No	1	Non										0	0	1	0	0	0	0	0	No	No	No	Don't know	Don't know	Yes	No	No	Agree	Disagree	Disagree	Undecided	No	No	No	No	No
Kinshasa	Beach ngobila	22	18 to 29 years	Secondary	SIngle	Catholicism	Unemployed	Boat	Other	No	1	Non										0	0	1	0	1	0	0	0	Don't know	Don't know	Yes	Don't know	Don't know	Yes	No	No	Disagree	Disagree	Disagree	Disagree	No	No	No	No	No
Kinshasa	Beach ngobila	32	30 to 44 years	Tertiary	SIngle	Catholicism	Other	Boat	Work	Yes	0	Non	Astra Zeneca	1 dose	1	0	0	0	0	0	0									Yes	Yes	Yes	Yes	No	Yes	Don't know	Yes	Disagree	Agree	Disagree	Agree	Yes	No	No	No	No
Kinshasa	Beach ngobila	28	18 to 29 years	Tertiary	SIngle	Catholicism	Unemployed	Boat	Other	No	1	Non										0	0	1	0	0	0	0	0	Don't know	Don't know	Don't know	Don't know	Don't know	Yes	Don't know	Don't know	Disagree	Undecided	Disagree	Disagree	No	No	No	No	No
Kinshasa	Beach ngobila	27	18 to 29 years	Primary	Married	Catholicism	Civil servant	Boat	Work	No	1	Non										1	0	0	0	0	0	0	0	Don't know	Don't know	Don't know	Don't know	No	Yes	No	No	Disagree	Disagree	Disagree	Disagree	No	No	No	No	No
Kinshasa	Beach ngobila	45	45 to 59 years	Tertiary	Married	Catholicism	Civil servant	Boat	Work	Yes	0	Non	Johnson & Johnson	1 dose	0	0	0	1	0	0	0									Yes	Yes	Yes	Don't know	No	Yes	No	No	Disagree	Agree	Disagree	Agree	Yes	No	No	No	No
Kinshasa	Beach ngobila	53	45 to 59 years	Primary	Married	Catholicism	Unemployed	Boat	Work	No	1	Non										1	0	0	0	0	0	0	0	Don't know	Don't know	Don't know	Don't know	No	Yes	No	No	Agree	Disagree	Agree	Disagree	No	No	No	No	No
Kinshasa	Beach ngobila	38	30 to 44 years	Tertiary	SIngle	Other	Healthcare worker	Boat	Other	Yes	0	Oui	Astra Zeneca	1 dose	1	0	0	0	1	0	0									Yes	Yes	Yes	Yes	Don't know	Yes	Yes	No	Agree	Agree	Disagree	Agree	Yes	Yes	No	No	No
Kinshasa	Beach ngobila	28	18 to 29 years	Secondary	Married	Catholicism	Unemployed	Boat	Trade	No	1	Non										1	0	0	0	0	0	0	0	Don't know	Don't know	Don't know	Don't know	No	Yes	No	No	Disagree	Disagree	Disagree	Disagree	No	No	No	No	No
Kinshasa	Beach ngobila	43	30 to 44 years	Tertiary	Married	Catholicism	Civil servant	Boat	Tourism	Yes	0	Non	Johnson & Johnson	1 dose	1	0	0	0	0	0	0									No	No	No	Yes	Don't know	Yes	Don't know	Don't know	Disagree	Agree	Disagree	Agree	Yes	No	No	No	No
Kinshasa	Beach ngobila	51	45 to 59 years	Primary	Married	Protestant	Unemployed	Boat	Work	No	1	Non										0	0	0	1	0	0	0	0	Yes	No	Yes	Don't know	No	No	No	No	Agree	Agree	Agree	Agree	No	No	No	No	No
Kinshasa	Beach ngobila	31	30 to 44 years	Secondary	SIngle	Protestant	Other	Boat	Other	Yes	0	Non	Astra Zeneca	1 dose	0	0	0	1	0	0	0									Don't know	Don't know	Don't know	Yes	Don't know	Yes	Don't know	Don't know	Disagree	Agree	Disagree	Agree	Don't know	No	No	No	No
Kinshasa	Beach ngobila	47	45 to 59 years	Primary	Married	Catholicism	Unemployed	Boat	Work	No	1	Non										0	0	1	0	0	0	0	0	Don't know	Don't know	Don't know	Don't know	No	Yes	Don't know	Don't know	Agree	Disagree	Disagree	Agree	No	No	No	No	No
Kinshasa	Beach ngobila	45	45 to 59 years	Tertiary	Married	Other	Other	Boat	Work	No	1	Non										1	0	0	0	1	0	0	0	No	No	No	No	No	Yes	No	No	Disagree	Disagree	Disagree	Disagree	No	No	No	No	No
Kinshasa	Beach ngobila	34	30 to 44 years	Primary	Married	Protestant	Unemployed	Boat	Work	No	1	Non										0	0	1	0	0	0	0	0	Don't know	No	Don't know	Don't know	No	Don't know	Don't know	No	Agree	Agree	Agree	Agree	No	No	No	No	No
Kinshasa	Beach ngobila	24	18 to 29 years	Secondary	SIngle	Catholicism	Other	Boat	Other	No	1	Non										0	0	1	0	1	0	0	0	No	Don't know	No	No	No	Yes	No	No	Disagree	Disagree	Disagree	Disagree	No	No	No	No	No
Kinshasa	Beach ngobila	30	30 to 44 years	Tertiary	Married	Protestant	Healthcare worker	Boat	Other	Yes	0	Oui	Johnson & Johnson	2 doses	1	0	0	0	0	0	0									Yes	Yes	Yes	No	No	Yes	Don't know	Don't know	Agree	Agree	Agree	Disagree	Yes	No	No	No	No
Kinshasa	Beach ngobila	25	18 to 29 years	Secondary	SIngle	Catholicism	Unemployed	Boat	Other	Yes	0	Oui	Johnson & Johnson	1 dose	0	0	0	0	1	1	0									Yes	Yes	Yes	Yes	Don't know	Yes	Don't know	Yes	Agree	Agree	Disagree	Agree	Yes	No	No	No	No
Kinshasa	Beach ngobila	21	18 to 29 years	Secondary	SIngle	Protestant	Unemployed	Boat	Family visit	No	1	Non										0	0	0	0	1	0	0	0	No	Don't know	No	Don't know	Don't know	Yes	No	No	Disagree	Disagree	Disagree	Disagree	No	No	No	No	No
Kinshasa	Beach ngobila	40	30 to 44 years	Secondary	Married	Catholicism	Unemployed	Boat	Trade	No	1	Non										0	0	1	0	0	0	0	0	Don't know	Don't know	Don't know	Don't know	No	Yes	No	No	Agree	Agree	Disagree	Undecided	No	No	No	No	No
Kinshasa	Beach ngobila	57	45 to 59 years	Secondary	Married	Other	Civil servant	Boat	Other	No	1	Non										0	0	0	0	1	0	0	0	Don't know	Don't know	Don't know	Don't know	No	Yes	Don't know	No	Disagree	Disagree	Disagree	Disagree	No	No	No	No	No
Kinshasa	Beach ngobila	42	30 to 44 years	Tertiary	Married	Catholicism	Other	Boat	Family visit	Yes	0	Non	Johnson & Johnson	1 dose	1	0	0	0	0	0	0									Yes	Yes	Yes	Yes	No	No	Don't know	Don't know	Agree	Agree	Agree	Agree	Yes	No	No	No	No
Kinshasa	Beach ngobila	35	30 to 44 years	Tertiary	SIngle	Protestant	Trader	Boat	Trade	Yes	0	Non	Johnson & Johnson	2 doses	0	0	0	1	0	0	0									Yes	Yes	Yes	No	Yes	Yes	Don't know	Don't know	Agree	Agree	Agree	Agree	Yes	No	No	No	No
Kinshasa	Beach ngobila	33	30 to 44 years	Tertiary	Married	Protestant	Other	Boat	Tourism	No	1	Non										0	0	1	0	0	0	0	0	Yes	Yes	Yes	No	No	Yes	Yes	No	Disagree	Agree	Disagree	Disagree	No	No	No	No	No
Kinshasa	Beach ngobila	25	18 to 29 years	Tertiary	SIngle	Protestant	Civil servant	Boat	Family visit	Yes	0	Non	Johnson & Johnson	2 doses	0	0	0	1	0	0	0									Yes	Yes	Yes	Don't know	No	Yes	No	No	Agree	Agree	Agree	Agree	No	No	No	No	No
Kinshasa	Beach ngobila	24	18 to 29 years	Tertiary	SIngle	Other	Other	Boat	Work	Yes	0	Oui	Pfizer	2 doses	0	0	1	1	0	0	0									Yes	Yes	No	No	Don't know	Yes	No	No	Agree	Agree	Disagree	Disagree	No	No	No	No	No
Kinshasa	Beach ngobila	40	30 to 44 years	Secondary	Married	Protestant	Civil servant	Boat	Medical care	No	1	Oui										1	0	0	0	0	0	0	0	Don't know	Don't know	Don't know	Don't know	Don't know	Yes	No	No	Agree	Undecided	Undecided	Undecided	No	No	No	No	No
Kinshasa	Beach ngobila	34	30 to 44 years	Primary	Married	Protestant	Civil servant	Boat	Family visit	No	1	Non										0	0	0	0	1	0	0	0	Yes	No	Yes	No	No	Yes	Don't know	Yes	Agree	Agree	Agree	Agree	No	No	No	No	No
Kinshasa	Beach ngobila	27	18 to 29 years	Tertiary	SIngle	Protestant	Other	Boat	Work	No	1	Non										0	0	0	0	1	0	0	0	Yes	Yes	Yes	Yes	Don't know	Yes	No	No	Disagree	Disagree	Disagree	Disagree	No	No	No	No	No
Kinshasa	Beach ngobila	26	18 to 29 years	Tertiary	SIngle	Protestant	Civil servant	Boat	Work	No	1	Non										0	0	0	1	0	0	0	0	No	Don't know	Yes	Don't know	Don't know	Yes	Don't know	No	Disagree	Disagree	Disagree	Disagree	No	No	No	No	No
Kinshasa	Beach ngobila	29	18 to 29 years	Tertiary	SIngle	Protestant	Other	Boat	Work	Yes	0	Non	Johnson & Johnson	2 doses	1	0	0	0	0	0	0									Yes	Yes	Yes	Yes	No	Yes	Don't know	No	Disagree	Agree	Disagree	Agree	Yes	No	No	No	No
Kinshasa	Beach ngobila	32	30 to 44 years	Primary	SIngle	Protestant	Unemployed	Boat	Other	No	1	Oui										0	0	1	0	0	0	0	0	No	Don't know	Don't know	Don't know	No	Yes	No	No	Agree	Undecided	Disagree	Undecided	No	No	No	No	No
Kinshasa	Beach ngobila	19	18 to 29 years	Secondary	SIngle	Other	Other	Boat	Other	No	1	Non										0	0	0	0	1	0	0	0	Yes	Yes	Yes	Yes	No	Yes	No	No	Disagree	Agree	Disagree	Agree	No	No	No	No	No
Kinshasa	Beach ngobila	37	30 to 44 years	Secondary	Married	Protestant	Unemployed	Boat	Tourism	No	1	Non										0	0	0	0	1	0	0	0	Yes	Yes	Don't know	Don't know	No	No	No	Don't know	Agree	Agree	Agree	Agree	No	No	No	No	No
Kinshasa	Beach ngobila	26	18 to 29 years	Tertiary	SIngle	Catholicism	Healthcare worker	Boat	Tourism	Yes	0	Oui	Astra Zeneca	2 doses	0	0	0	1	0	0	0									Yes	Yes	Yes	Yes	No	Yes	No	No	Agree	Agree	Agree	Agree	No	No	No	No	No
Kinshasa	Beach ngobila	43	30 to 44 years	Primary	Married	Catholicism	Unemployed	Boat	Work	No	1	Non										0	0	1	0	0	0	0	0	Don't know	Don't know	Don't know	Don't know	Don't know	Yes	No	No	Agree	Agree	Agree	Disagree	No	No	No	No	No
Kinshasa	Beach ngobila	69	60 years and more	Tertiary	Married	Catholicism	Unemployed	Boat	Work	No	1	Non										0	0	0	0	1	0	0	0	Yes	Yes	Yes	No	Yes	No	Don't know	Don't know	Undecided	Agree	Agree	Agree	No	Yes	No	No	No
Kinshasa	Beach ngobila	55	45 to 59 years	Primary	Other	Catholicism	Unemployed	Boat	Family visit	No	1	Non										0	0	1	0	0	0	0	0	Yes	Yes	Yes	No	No	No	Don't know	Yes	Agree	Agree	Agree	Agree	No	No	No	No	No
Kinshasa	Beach ngobila	39	30 to 44 years	Secondary	Married	Catholicism	Healthcare worker	Boat	Work	Yes	0	Non	Johnson & Johnson	1 dose	1	0	0	0	0	0	0									Yes	Yes	No	No	No	Yes	No	No	Agree	Agree	Agree	Disagree	Yes	No	No	No	No
Kinshasa	Beach ngobila	29	18 to 29 years	Tertiary	Married	Protestant	Civil servant	Boat	Work	Yes	0	Non	Johnson & Johnson	1 dose	1	0	0	0	0	0	0									Don't know	Don't know	No	Don't know	Don't know	Yes	Don't know	Don't know	Agree	Agree	Agree	Agree	Yes	No	No	No	No
Kinshasa	Beach ngobila	38	30 to 44 years	Primary	SIngle	Other	Unemployed	Boat	Work	Yes	0	Non	Johnson & Johnson	1 dose	0	0	1	0	0	0	0									Yes	Yes	No	Yes	Yes	Yes	No	No	Agree	Agree	Agree	Agree	Yes	No	No	No	No
Kinshasa	Beach ngobila	28	18 to 29 years	Tertiary	Married	Other	Trader	Boat	Trade	Yes	0	Non	Johnson & Johnson	1 dose	0	0	0	1	0	0	0									Don't know	Don't know	No	Yes	No	Yes	No	No	Agree	Agree	Agree	Agree	Yes	No	No	No	No
Kinshasa	Beach ngobila	53	45 to 59 years	Tertiary	Married	Protestant	Civil servant	Boat	Work	No	1	Non										0	0	0	0	1	0	0	0	Yes	Don't know	Yes	No	No	Yes	Don't know	Yes	Agree	Agree	Agree	Disagree	No	No	No	No	No
Kinshasa	Beach ngobila	31	30 to 44 years	Primary	SIngle	Other	Unemployed	Boat	Work	Yes	0	Non	Johnson & Johnson	1 dose	0	0	0	1	0	0	0									Yes	Yes	Yes	Yes	Don't know	Yes	No	No	Agree	Agree	Agree	Agree	No	No	No	No	No
Kinshasa	Beach ngobila	27	18 to 29 years	Primary	SIngle	Protestant	Unemployed	Boat	Work	No	1	Non										0	0	0	0	1	0	0	0	Yes	Yes	Don't know	Don't know	Don't know	Don't know	Don't know	Don't know	Agree	Undecided	Undecided	Agree	No	No	No	No	No
Kinshasa	Beach ngobila	38	30 to 44 years	Secondary	Married	Protestant	Trader	Boat	Trade	No	1	Oui										0	0	0	0	1	0	0	0	No	Don't know	Don't know	Don't know	Don't know	Yes	Don't know	Don't know	Disagree	Disagree	Disagree	Disagree	No	No	No	No	No
Kinshasa	Beach ngobila	33	30 to 44 years	Secondary	SIngle	Other	Unemployed	Boat	Other	No	1	Non										1	0	0	0	0	0	0	0	No	No	Don't know	Don't know	Don't know	Yes	Don't know	Don't know	Disagree	Disagree	Disagree	Disagree	No	No	No	No	No
Kinshasa	Beach ngobila	51	45 to 59 years	Secondary	Married	Catholicism	Trader	Boat	Trade	Yes	0	Oui	Je ne sais pas	2 doses	1	0	1	0	0	0	0									Don't know	Don't know	Don't know	No	No	Yes	Don't know	Don't know	Disagree	Agree	Disagree	Agree	Yes	No	No	Don't know	No
Kinshasa	Beach ngobila	33	30 to 44 years	Tertiary	SIngle	Catholicism	Healthcare worker	Boat	Other	Yes	0	Non	Johnson & Johnson	1 dose	1	0	0	0	0	0	0									Yes	No	No	No	No	No	No	No	Agree	Agree	Disagree	Agree	Yes	No	No	No	No
Kinshasa	Beach ngobila	27	18 to 29 years	Primary	Other	Catholicism	Unemployed	Boat	Family visit	Yes	0	Oui	Sinopharm	1 dose	0	0	0	0	1	0	0									Don't know	Don't know	Don't know	No	Don't know	Yes	Don't know	No	Agree	Disagree	Disagree	Agree	Yes	No	No	No	No
Kinshasa	Beach ngobila	39	30 to 44 years	Tertiary	Married	Protestant	Unemployed	Boat	Work	Yes	0	Non	Johnson & Johnson	1 dose	1	0	0	1	0	0	0									Yes	Don't know	Don't know	Don't know	No	Yes	Don't know	Don't know	Agree	Undecided	Disagree	Disagree	Yes	No	No	No	No
Kinshasa	Beach ngobila	25	18 to 29 years	Secondary	SIngle	Protestant	Unemployed	Boat	Family visit	No	1	Non										1	0	0	0	0	0	1	0	Don't know	No	No	Don't know	No	Don't know	Don't know	Don't know	Disagree	Disagree	Disagree	Disagree	No	No	No	No	No
Kinshasa	Beach ngobila	30	30 to 44 years	Tertiary	SIngle	Catholicism	Civil servant	Boat	Family visit	Yes	0	Non	Johnson & Johnson	1 dose	0	0	0	1	0	0	0									Yes	Yes	No	Yes	No	Yes	No	No	Disagree	Disagree	Disagree	Disagree	Yes	No	No	No	No
Kinshasa	Beach ngobila	24	18 to 29 years	Primary	SIngle	Other	Unemployed	Boat	Other	No	1	Non										1	0	0	1	0	0	1	0	No	Don't know	Don't know	Don't know	Don't know	Yes	Don't know	Don't know	Disagree	Disagree	Disagree	Disagree	No	No	No	No	No
Kinshasa	Beach ngobila	32	30 to 44 years	Tertiary	SIngle	Other	Civil servant	Boat	Tourism	Yes	0	Oui	Johnson & Johnson	2 doses	1	0	0	1	0	0	0									Don't know	No	No	No	No	Yes	Don't know	Don't know	Disagree	Disagree	Disagree	Disagree	Yes	No	No	No	No
Kinshasa	Beach ngobila	63	60 years and more	Tertiary	Other	Catholicism	Civil servant	Boat	Medical care	Yes	0	Oui	Johnson & Johnson	1 dose	1	0	0	1	1	0	0									Yes	Yes	Don't know	Don't know	No	Yes	Yes	Yes	Agree	Agree	Disagree	Agree	Yes	No	No	No	No
Kinshasa	Beach ngobila	47	45 to 59 years	Tertiary	SIngle	Protestant	Trader	Boat	Trade	Yes	0	Non	Je ne sais pas	1 dose	1	0	0	1	0	0	0									No	Don't know	No	No	No	No	Don't know	Yes	Disagree	Disagree	Disagree	Disagree	Yes	No	No	No	No
Kinshasa	Beach ngobila	55	45 to 59 years	Secondary	Married	Muslim	Trader	Boat	Trade	Yes	0	Non	Sinopharm	1 dose	0	0	0	1	0	1	0									Don't know	Don't know	Don't know	Don't know	No	Yes	Don't know	Don't know	Disagree	Disagree	Undecided	Disagree	No	No	No	No	No
Kinshasa	Beach ngobila	40	30 to 44 years	Secondary	Married	Protestant	Trader	Boat	Trade	Yes	0	Non	Je ne sais pas	2 doses	0	0	0	1	0	0	0									Don't know	Don't know	Don't know	Don't know	Yes	Yes	Don't know	Don't know	Disagree	Disagree	Disagree	Disagree	Yes	No	No	No	No
Kinshasa	Beach ngobila	51	45 to 59 years	Tertiary	Other	Catholicism	Unemployed	Boat	Family visit	No	1	Non										1	0	0	0	1	0	1	0	Don't know	Don't know	No	Don't know	Yes	Yes	No	No	Disagree	Disagree	Disagree	Disagree	No	No	No	No	No
Kinshasa	Beach ngobila	46	45 to 59 years	Primary	SIngle	Other	Unemployed	Boat	Trade	Yes	0	Non	Je ne sais pas	> 2 doses	1	0	0	0	0	0	0									Don't know	Don't know	Don't know	Don't know	Don't know	No	Don't know	Don't know	Disagree	Agree	Undecided	Agree	No	No	No	No	No
Kinshasa	Beach ngobila	19	18 to 29 years	Tertiary	SIngle	Protestant	Unemployed	Boat	Family visit	Yes	0	Oui	Johnson & Johnson	1 dose	0	0	0	1	0	0	0									No	No	No	Yes	No	Yes	Don't know	Don't know	Disagree	Disagree	Disagree	Disagree	Yes	No	No	No	No
Kinshasa	Beach ngobila	27	18 to 29 years	Tertiary	SIngle	Catholicism	Other	Boat	Other	No	1	Oui										0	0	1	0	0	0	0	0	No	No	Yes	Don't know	No	Don't know	Don't know	Don't know	Disagree	Disagree	Disagree	Disagree	No	No	No	No	No
Kinshasa	Beach ngobila	25	18 to 29 years	Secondary	SIngle	Protestant	Unemployed	Boat	Tourism	No	1	Non										0	0	1	0	0	0	0	0	Don't know	Yes	Yes	Don't know	No	Yes	Don't know	No	Disagree	Disagree	Disagree	Disagree	No	No	No	No	No
Kinshasa	Beach ngobila	28	18 to 29 years	Tertiary	Married	Protestant	Trader	Boat	Family visit	No	1	Non										0	0	0	0	1	0	0	0	Yes	No	No	No	Don't know	Don't know	Don't know	Don't know	Agree	Disagree	Disagree	Disagree	No	Yes	No	No	No
Kinshasa	Beach ngobila	38	30 to 44 years	Secondary	Married	Muslim	Other	Boat	Family visit	Yes	0	Non	Je ne sais pas	2 doses	1	0	0	1	0	0	0									Don't know	Don't know	No	No	Don't know	Yes	Don't know	No	Disagree	Agree	Agree	Agree	Yes	No	No	No	No
Kinshasa	Beach ngobila	32	30 to 44 years	Tertiary	SIngle	Protestant	Trader	Boat	Family visit	Yes	0	Non	Johnson & Johnson	1 dose	0	0	0	1	0	0	0									Yes	No	No	Yes	No	No	Yes	Don't know	Disagree	Disagree	Disagree	Agree	Yes	No	No	No	No
Kinshasa	Beach ngobila	37	30 to 44 years	Primary	SIngle	Other	Other	Boat	Other	Yes	0	Non	Johnson & Johnson	1 dose	0	0	1	1	0	0	0									Don't know	Don't know	No	Don't know	No	Yes	No	No	Disagree	Disagree	Disagree	Disagree	No	No	No	No	No
Kinshasa	Beach ngobila	60	60 years and more	Tertiary	Other	Protestant	Civil servant	Boat	Family visit	Yes	0	Non	Astra Zeneca	2 doses	1	0	0	0	0	0	0									Yes	Don't know	No	Don't know	Yes	Yes	Yes	Yes	Disagree	Agree	Disagree	Agree	No	No	No	No	No
Kinshasa	Beach ngobila	19	18 to 29 years	Primary	SIngle	Protestant	Unemployed	Boat	Family visit	Yes	0	Non	Astra Zeneca	2 doses	0	0	0	0	0	1	0									Don't know	Don't know	Don't know	No	Yes	Yes	Don't know	Don't know	Disagree	Disagree	Undecided	Disagree	No	No	No	No	No
Kinshasa	Beach ngobila	28	18 to 29 years	Tertiary	SIngle	Other	Unemployed	Boat	Work	No	1	Non										0	0	1	0	0	0	0	0	Don't know	Yes	No	Don't know	Don't know	Yes	Don't know	Don't know	Agree	Disagree	Disagree	Disagree	No	No	No	No	No
Kinshasa	Beach ngobila	38	30 to 44 years	Tertiary	Married	Protestant	Trader	Boat	Trade	Yes	0	Non	Johnson & Johnson	2 doses	0	0	0	1	0	0	0									Yes	No	No	Yes	Yes	Yes	Don't know	Yes	Disagree	Disagree	Disagree	Disagree	Yes	No	No	No	No
Kinshasa	Beach ngobila	23	18 to 29 years	Secondary	SIngle	Catholicism	Unemployed	Boat	Family visit	No	1	Non										0	0	0	0	1	0	0	0	Don't know	Don't know	Don't know	Don't know	No	Yes	Don't know	Don't know	Disagree	Disagree	Disagree	Disagree	No	No	No	No	No
Kinshasa	Beach ngobila	23	18 to 29 years	Primary	SIngle	Protestant	Trader	Boat	Trade	No	1	Non										0	0	0	1	0	0	1	0	No	Don't know	Don't know	Don't know	No	Don't know	Don't know	Don't know	Disagree	Disagree	Disagree	Disagree	No	No	No	No	No
Kinshasa	Beach ngobila	45	45 to 59 years	Tertiary	Married	Other	Trader	Boat	Trade	Yes	0	Oui	Sinopharm	2 doses	0	0	0	1	1	0	0									Yes	Yes	Yes	Don't know	No	Yes	Don't know	Yes	Agree	Undecided	Agree	Agree	No	No	No	No	No
Kinshasa	Beach ngobila	55	45 to 59 years	Secondary	Married	Catholicism	Civil servant	Boat	Work	No	1	Non										0	0	1	0	0	0	0	0	No	Yes	Yes	Don't know	No	Don't know	Don't know	Don't know	Agree	Undecided	Agree	Agree	No	No	No	No	No
Kinshasa	Beach ngobila	43	30 to 44 years	Primary	Married	Protestant	Other	Boat	Trade	No	1	Non										0	0	0	0	0	0	1	0	Don't know	Don't know	Don't know	Don't know	Don't know	Don't know	Don't know	Don't know	Agree	Disagree	Disagree	Disagree	No	No	No	No	No
Kinshasa	Beach ngobila	45	45 to 59 years	Primary	Married	Protestant	Unemployed	Boat	Trade	No	1	Non										0	0	1	0	0	0	0	0	Don't know	Yes	Yes	Don't know	Don't know	Don't know	Don't know	Don't know	Agree	Disagree	Disagree	Disagree	No	No	No	No	No
Kinshasa	Beach ngobila	27	18 to 29 years	Primary	SIngle	Catholicism	Unemployed	Boat	Family visit	No	1	Non										0	0	1	0	0	0	0	0	Don't know	Don't know	Don't know	Don't know	Don't know	No	Don't know	Don't know	Agree	Agree	Agree	Agree	No	No	No	No	No
Kinshasa	Beach ngobila	25	18 to 29 years	Primary	SIngle	Other	Unemployed	Boat	Other	Yes	0	Non	Johnson & Johnson	1 dose	0	1	0	0	0	0	0									Yes	Yes	Yes	Yes	No	Don't know	Don't know	Yes	Agree	Agree	Agree	Agree	Yes	No	No	No	No
Kinshasa	Beach ngobila	38	30 to 44 years	Secondary	SIngle	Catholicism	Other	Boat	Trade	No	1	Non										0	0	0	0	0	0	1	0	Don't know	Don't know	Don't know	Don't know	Don't know	Don't know	Don't know	Don't know	Disagree	Undecided	Undecided	Agree	No	No	No	No	No
Kinshasa	Beach ngobila	42	30 to 44 years	Secondary	Married	Protestant	Trader	Boat	Trade	No	1	Non										0	0	1	0	0	0	0	0	Yes	Yes	Yes	No	Yes	Don't know	Yes	Yes	Agree	Agree	Agree	Agree	No	No	No	No	No
Kinshasa	Beach ngobila	45	45 to 59 years	Secondary	Married	Protestant	Trader	Boat	Work	No	1	Non										0	0	0	0	0	0	1	0	Don't know	Don't know	Don't know	Don't know	Don't know	Yes	Don't know	Yes	Disagree	Disagree	Disagree	Disagree	No	No	No	No	No
Kinshasa	Beach ngobila	54	45 to 59 years	Primary	Married	Other	Trader	Boat	Trade	No	1	Non										0	0	0	0	1	0	0	0	Don't know	No	Yes	Don't know	No	Yes	No	Yes	Agree	Agree	Agree	Agree	No	No	No	No	No
Kinshasa	Beach ngobila	35	30 to 44 years	Primary	Married	Protestant	Other	Boat	Other	No	1	Non										0	0	0	0	1	0	0	0	Yes	No	No	Yes	Yes	No	Yes	Don't know	Agree	Agree	Agree	Agree	No	No	No	No	No
Kinshasa	Beach ngobila	45	45 to 59 years	Tertiary	Married	Protestant	Other	Boat	Work	No	1	Non										0	0	1	0	1	0	0	0	Don't know	Don't know	Don't know	Don't know	Don't know	Yes	Don't know	Don't know	Agree	Disagree	Disagree	Disagree	No	No	No	No	No
Kinshasa	Beach ngobila	46	45 to 59 years	Secondary	Married	Protestant	Trader	Boat	Trade	Yes	0	Non	Johnson & Johnson	1 dose	0	0	0	1	0	0	0									Don't know	Don't know	No	No	Yes	Yes	Don't know	Don't know	Disagree	Undecided	Disagree	Disagree	Yes	No	No	No	No
Kinshasa	Beach ngobila	53	45 to 59 years	Tertiary	Married	Protestant	Other	Boat	Work	Yes	0	Non	Pfizer	1 dose	0	0	0	1	0	0	0									Don't know	No	No	Don't know	No	Yes	Don't know	Don't know	Disagree	Disagree	Disagree	Disagree	Yes	No	No	No	No
Kinshasa	Beach ngobila	59	45 to 59 years	Tertiary	Married	Protestant	Other	Boat	Work	No	1	Non										1	0	0	0	0	0	1	0	Don't know	Don't know	Don't know	Don't know	Don't know	Don't know	Don't know	Don't know	Disagree	Disagree	Disagree	Disagree	No	No	No	No	No
Kinshasa	Beach ngobila	68	60 years and more	Tertiary	Married	Protestant	Other	Boat	Family visit	Yes	0	Oui	Pfizer	> 2 doses	1	0	0	0	0	0	0									Yes	Yes	Don't know	No	Don't know	Yes	Don't know	Don't know	Agree	Agree	Agree	Agree	Yes	No	No	No	No
Kinshasa	Beach ngobila	34	30 to 44 years	Secondary	SIngle	Protestant	Trader	Boat	Trade	No	1	Non										1	0	0	0	0	0	0	0	Yes	No	Yes	Don't know	No	Don't know	Don't know	No	Disagree	Agree	Undecided	Disagree	No	Yes	No	No	No
Kinshasa	Beach ngobila	48	45 to 59 years	Secondary	Married	Catholicism	Trader	Boat	Family visit	No	1	Non										0	0	1	0	0	0	0	0	Don't know	Don't know	Don't know	Don't know	Don't know	Yes	Don't know	Don't know	Disagree	Disagree	Disagree	Disagree	No	No	No	No	No
Kinshasa	Beach ngobila	52	45 to 59 years	Tertiary	Married	Protestant	Unemployed	Boat	Family visit	Yes	0	Non	Johnson & Johnson	1 dose	0	0	0	1	0	0	0									No	No	No	Don't know	Yes	Don't know	Don't know	Don't know	Disagree	Agree	Agree	Disagree	Yes	No	No	No	No
Kinshasa	Beach ngobila	52	45 to 59 years	Primary	Married	Protestant	Trader	Boat	Trade	Yes	0	Non	Johnson & Johnson	1 dose	1	0	0	0	0	0	0									Yes	No	Yes	No	No	No	Don't know	Yes	Agree	Agree	Agree	Agree	Yes	No	No	No	No
Kinshasa	Beach ngobila	55	45 to 59 years	Secondary	Married	Catholicism	Civil servant	Boat	Family visit	Yes	0	Non	Johnson & Johnson	1 dose	0	1	0	0	0	0	0									No	Yes	No	Don't know	No	No	Don't know	Don't know	Agree	Agree	Agree	Agree	Yes	No	No	No	No
Kinshasa	Beach ngobila	24	18 to 29 years	Tertiary	SIngle	Other	Other	Boat	Family visit	Yes	0	Non	Johnson & Johnson	1 dose	0	0	1	0	0	0	0									No	No	Yes	Yes	No	Yes	Yes	Yes	Disagree	Disagree	Disagree	Disagree	Yes	No	No	No	No
Kinshasa	Beach ngobila	53	45 to 59 years	Tertiary	Married	Protestant	Other	Boat	Work	Yes	0	Non	Johnson & Johnson	1 dose	0	0	0	1	0	0	0									No	No	Yes	Don't know	No	Yes	No	Don't know	Agree	Disagree	Agree	Disagree	Yes	No	No	No	No
Kinshasa	Beach ngobila	62	60 years and more	Secondary	SIngle	Other	Trader	Boat	Trade	Yes	0	Non	Johnson & Johnson	1 dose	0	0	0	1	0	0	0									No	No	No	No	No	Yes	Don't know	No	Disagree	Disagree	Agree	Disagree	Yes	No	No	No	No
Kinshasa	Beach ngobila	42	30 to 44 years	Tertiary	Married	Protestant	Other	Boat	Family visit	Yes	0	Non	Astra Zeneca	2 doses	1	0	0	0	0	0	0									Don't know	Yes	No	No	Yes	Yes	Don't know	Yes	Agree	Agree	Agree	Disagree	Yes	No	No	No	No
Kinshasa	Beach ngobila	43	30 to 44 years	Tertiary	Married	Catholicism	Trader	Boat	Family visit	Yes	0	Non	Sinopharm	1 dose	1	0	0	0	0	0	0									Don't know	No	No	No	Yes	Yes	Yes	Don't know	Agree	Agree	Agree	Agree	Yes	No	No	No	No
Kinshasa	Beach ngobila	25	18 to 29 years	Tertiary	SIngle	Protestant	Other	Boat	Family visit	No	1	Non										0	0	0	0	0	1	0	0	Yes	No	Yes	Don't know	No	Yes	Don't know	No	Agree	Agree	Disagree	Agree	No	No	No	No	No
Kinshasa	Beach ngobila	58	45 to 59 years	Secondary	Married	Catholicism	Other	Boat	Work	Yes	0	Non	Johnson & Johnson	1 dose	1	1	0	0	0	0	0									Yes	No	No	No	Don't know	No	Don't know	Don't know	Agree	Disagree	Agree	Agree	Yes	No	No	No	No
Kinshasa	Beach ngobila	27	18 to 29 years	Secondary	SIngle	Protestant	Other	Boat	Other	Yes	0	Non	Astra Zeneca	2 doses	0	0	0	0	0	1	0									No	Don't know	Don't know	Don't know	Don't know	Don't know	Don't know	Don't know	Agree	Agree	Agree	Agree	Don't know	No	No	No	No
Kinshasa	Beach ngobila	30	30 to 44 years	Secondary	SIngle	Muslim	Trader	Boat	Trade	No	1	Non										0	0	0	0	1	0	0	0	No	No	No	No	No	Yes	No	No	Disagree	Disagree	Disagree	Disagree	No	No	No	No	No
Kinshasa	Beach ngobila	50	45 to 59 years	Secondary	Married	Protestant	Trader	Boat	Family visit	Yes	0	Non	Johnson & Johnson	1 dose	1	0	0	0	0	0	0									Yes	No	Yes	Don't know	No	No	Don't know	Don't know	Agree	Agree	Agree	Agree	Yes	No	No	No	No
Kinshasa	Beach ngobila	27	18 to 29 years	Tertiary	SIngle	Protestant	Trader	Boat	Family visit	Yes	0	Non	Johnson & Johnson	1 dose	0	0	0	1	0	0	0									No	Yes	Yes	Yes	Yes	Yes	Yes	Yes	Agree	Agree	Agree	Agree	Yes	No	No	No	No
Kinshasa	Beach ngobila	54	45 to 59 years	Tertiary	Married	Protestant	Other	Boat	Work	Yes	0	Non	Johnson & Johnson	1 dose	1	0	0	0	0	0	0									No	No	No	Yes	No	Yes	No	Yes	Agree	Agree	Agree	Agree	Yes	No	No	No	No
Kinshasa	Beach ngobila	43	30 to 44 years	Primary	Married	Protestant	Other	Boat	Work	Yes	0	Non	Johnson & Johnson	1 dose	0	0	0	1	0	0	0									No	Yes	Yes	Yes	Don't know	No	Don't know	Don't know	Undecided	Disagree	Agree	Disagree	Yes	No	No	No	No
Kinshasa	Beach ngobila	32	30 to 44 years	Tertiary	SIngle	Other	Other	Boat	Other	No	1	Non										0	0	0	0	1	0	0	0	No	Yes	Yes	Don't know	Don't know	Don't know	Don't know	Don't know	Disagree	Agree	Disagree	Disagree	No	No	No	No	No
Kinshasa	Beach ngobila	28	18 to 29 years	Secondary	Married	Protestant	Unemployed	Boat	Family visit	No	1	Non										0	0	1	0	0	0	0	0	Don't know	Don't know	Don't know	Don't know	No	Don't know	Don't know	Don't know	Agree	Disagree	Disagree	Disagree	No	Yes	No	No	No
Kinshasa	Beach ngobila	26	18 to 29 years	Tertiary	SIngle	Other	Other	Boat	Work	No	1	Non										0	0	0	0	1	0	0	0	No	Don't know	Yes	Don't know	Yes	Don't know	Don't know	Don't know	Disagree	Agree	Agree	Agree	No	No	No	No	No
Kinshasa	Beach ngobila	41	30 to 44 years	Tertiary	Married	Catholicism	Other	Boat	Other	No	1	Non										0	0	1	0	0	0	0	0	Yes	Yes	Yes	No	No	Don't know	No	Yes	Disagree	Undecided	Agree	Disagree	No	No	No	No	No
Kinshasa	Beach ngobila	28	18 to 29 years	Tertiary	SIngle	Catholicism	Trader	Boat	Family visit	Yes	0	Non	Sinopharm	2 doses	1	0	0	0	0	0	0									Yes	Yes	No	No	Yes	Yes	Don't know	Don't know	Agree	Disagree	Agree	Agree	Yes	No	No	No	No
Kinshasa	Beach ngobila	28	18 to 29 years	Tertiary	SIngle	Catholicism	Other	Boat	Family visit	Yes	0	Non	Sinopharm	2 doses	0	0	1	0	0	0	0									No	Yes	No	Don't know	No	Yes	Don't know	Don't know	Disagree	Disagree	Disagree	Disagree	No	No	No	No	No
Kinshasa	Beach ngobila	32	30 to 44 years	Tertiary	Married	Protestant	Other	Boat	Tourism	Yes	0	Non	Johnson & Johnson	1 dose	0	0	1	0	0	0	0									Yes	Yes	Yes	Yes	Yes	Yes	No	No	Agree	Agree	Undecided	Disagree	Yes	No	No	No	No
Kinshasa	Beach ngobila	43	30 to 44 years	Tertiary	Married	Protestant	Trader	Boat	Trade	No	1	Non										0	0	1	0	0	0	0	0	Don't know	Don't know	Don't know	Don't know	No	Yes	No	No	Agree	Agree	Disagree	Disagree	No	No	No	No	No
Kinshasa	Beach ngobila	30	30 to 44 years	Secondary	Married	Catholicism	Unemployed	Boat	Other	Yes	0	Non	Moderna	2 doses	1	0	0	0	0	0	0									Yes	Yes	No	Don't know	Don't know	Yes	No	Don't know	Agree	Agree	Agree	Agree	No	No	No	No	No
Kinshasa	Beach ngobila	28	18 to 29 years	Secondary	SIngle	Protestant	Other	Boat	Work	No	1	Non										0	0	1	0	0	0	0	0	Don't know	Don't know	Don't know	Don't know	No	Don't know	No	No	Disagree	Agree	Disagree	Disagree	No	No	No	No	No
Kinshasa	Beach ngobila	43	30 to 44 years	Tertiary	Married	Protestant	Healthcare worker	Boat	Work	No	1	Non										0	0	0	1	0	0	0	0	Yes	Yes	No	Don't know	No	Yes	Yes	Yes	Agree	Agree	Agree	Disagree	No	No	No	No	No
Kinshasa	Beach ngobila	40	30 to 44 years	Primary	Married	Catholicism	Unemployed	Boat	Medical care	No	1	Non										0	0	1	0	0	0	0	0	Don't know	Don't know	Don't know	Don't know	Don't know	Yes	No	No	Agree	Agree	Disagree	Disagree	No	No	No	No	No
Kinshasa	Beach ngobila	50	45 to 59 years	Tertiary	Married	Protestant	Civil servant	Boat	Work	No	1	Non										0	0	0	0	0	0	0	1	Yes	Yes	Yes	Yes	Yes	Don't know	Don't know	Don't know	Agree	Agree	Agree	Agree	No	No	No	No	No
Kinshasa	Beach ngobila	45	45 to 59 years	Tertiary	Married	Catholicism	Trader	Boat	Trade	No	1	Non										0	0	1	0	0	0	0	0	No	Don't know	Don't know	No	Don't know	Yes	No	No	Disagree	Undecided	Disagree	Disagree	No	No	No	No	No
Kinshasa	Beach ngobila	37	30 to 44 years	Primary	Married	Other	Unemployed	Boat	Work	No	1	Non										1	0	0	0	0	0	0	0	Don't know	Don't know	Don't know	Don't know	Don't know	Don't know	Don't know	Don't know	Undecided	Undecided	Undecided	Agree	No	No	No	No	No
Kinshasa	Beach ngobila	24	18 to 29 years	Secondary	SIngle	Catholicism	Other	Boat	Work	No	1	Non										0	0	1	0	0	0	0	0	Don't know	Don't know	Don't know	Don't know	Don't know	Yes	No	Don't know	Agree	Agree	Agree	Agree	No	No	No	No	No
Kinshasa	Beach ngobila	26	18 to 29 years	Secondary	SIngle	Catholicism	Trader	Boat	Trade	No	1	Non										0	0	1	0	0	0	0	0	Don't know	Don't know	Don't know	Don't know	Don't know	Yes	No	No	Agree	Agree	Agree	Agree	No	No	No	No	No
Kinshasa	Beach ngobila	48	45 to 59 years	Secondary	Married	Catholicism	Trader	Boat	Trade	Yes	0	Non	Johnson & Johnson	1 dose	0	0	0	1	0	0	0									Yes	Yes	Yes	Don't know	No	Yes	No	No	Disagree	Agree	Agree	Agree	No	No	No	No	No
Kinshasa	Beach ngobila	53	45 to 59 years	Secondary	Married	Catholicism	Trader	Boat	Trade	Yes	0	Non	Astra Zeneca	2 doses	0	0	0	0	0	1	0									Yes	Yes	Yes	No	No	Yes	No	No	Agree	Agree	Agree	Agree	No	No	No	No	No
Kinshasa	Beach ngobila	42	30 to 44 years	Secondary	Married	Protestant	Trader	Boat	Family visit	Yes	0	Oui	Johnson & Johnson	1 dose	1	0	0	0	0	0	0									Yes	Yes	Yes	Don't know	No	Yes	No	No	Agree	Agree	Disagree	Agree	Yes	No	No	Don't know	No
Kinshasa	Beach ngobila	32	30 to 44 years	Secondary	Married	Muslim	Trader	Boat	Trade	Yes	0	Non	Astra Zeneca	2 doses	0	0	0	1	0	0	0									Yes	Yes	Yes	No	No	Yes	No	No	Agree	Agree	Agree	Agree	No	No	No	No	No
Kinshasa	Beach ngobila	40	30 to 44 years	Secondary	Married	Muslim	Trader	Boat	Trade	Yes	0	Non	Astra Zeneca	2 doses	0	0	0	1	0	0	0									Yes	Yes	No	No	No	Yes	No	No	Agree	Agree	Agree	Agree	No	No	No	No	No
Kinshasa	Beach ngobila	40	30 to 44 years	Secondary	Married	Muslim	Trader	Boat	Trade	Yes	0	Non	Astra Zeneca	2 doses	0	0	0	1	0	0	0									Yes	Yes	Yes	No	No	No	No	No	Disagree	Agree	Agree	Agree	No	No	No	No	No
Kinshasa	Beach ngobila	29	18 to 29 years	Primary	SIngle	Catholicism	Unemployed	Boat	Work	Yes	0	Non	Astra Zeneca	2 doses	0	0	0	1	0	0	0									Yes	Yes	Don't know	No	Don't know	Yes	No	No	Agree	Agree	Agree	Agree	No	Yes	No	No	No
Kinshasa	Beach ngobila	52	45 to 59 years	Tertiary	Married	Catholicism	Civil servant	Boat	Work	Yes	0	Non	Astra Zeneca	2 doses	1	0	0	0	0	0	0									Yes	Yes	Yes	No	No	Yes	No	No	Agree	Agree	Agree	Agree	No	No	No	No	No
Kinshasa	Beach ngobila	27	18 to 29 years	Tertiary	Married	Catholicism	Civil servant	Boat	Work	Yes	0	Oui	Astra Zeneca	2 doses	1	0	0	0	0	0	0									Yes	Yes	Yes	No	Don't know	Yes	No	No	Agree	Agree	Agree	Agree	No	No	No	No	No
Kinshasa	Beach ngobila	50	45 to 59 years	Tertiary	Married	Catholicism	Trader	Boat	Trade	Yes	0	Oui	Johnson & Johnson	1 dose	1	0	0	0	0	0	0									Yes	Yes	Yes	Yes	Yes	Yes	No	No	Disagree	Agree	Agree	Agree	No	No	No	No	No
Kinshasa	Beach ngobila	29	18 to 29 years	Secondary	SIngle	Protestant	Unemployed	Boat	Family visit	No	1	Non										0	0	0	0	1	0	0	0	Don't know	Yes	Don't know	Don't know	Don't know	Don't know	Don't know	Yes	Agree	Agree	Agree	Agree	No	No	No	No	No
Kinshasa	Beach ngobila	49	45 to 59 years	Secondary	Married	Other	Healthcare worker	Boat	Work	No	1	Non										0	0	1	0	0	0	0	0	Yes	Yes	No	No	No	Yes	Yes	Yes	Agree	Agree	Agree	Agree	No	No	No	No	No
Kinshasa	Beach ngobila	28	18 to 29 years	Tertiary	Married	Catholicism	Other	Boat	Family visit	Yes	0	Non	Johnson & Johnson	1 dose	1	0	0	0	0	0	0									Yes	Yes	Yes	Yes	No	Yes	No	No	Agree	Agree	Agree	Agree	No	No	No	No	No
Kinshasa	Beach ngobila	42	30 to 44 years	Tertiary	Married	Catholicism	Civil servant	Boat	Family visit	Yes	0	Non	Johnson & Johnson	1 dose	1	0	0	0	0	0	0									Yes	Yes	Yes	Yes	Yes	Yes	No	Yes	Agree	Agree	Agree	Agree	Yes	No	No	No	No
Kinshasa	Beach ngobila	43	30 to 44 years	Primary	Married	Other	Unemployed	Boat	Work	No	1	Non										0	0	1	0	0	0	0	0	Don't know	Don't know	Yes	Don't know	Don't know	Yes	No	No	Agree	Agree	Disagree	Undecided	No	No	No	No	No
Kinshasa	Beach ngobila	52	45 to 59 years	Tertiary	Married	Protestant	Trader	Boat	Trade	No	1	Non										0	0	1	0	0	0	0	0	Yes	Yes	Don't know	Don't know	Don't know	Yes	No	No	Agree	Agree	Agree	Agree	No	No	No	No	No
Kinshasa	Beach ngobila	30	30 to 44 years	Primary	Married	Protestant	Unemployed	Boat	Work	No	1	Non										0	0	1	0	0	0	0	0	Don't know	Don't know	Don't know	Don't know	Don't know	Yes	Don't know	Don't know	Disagree	Agree	Agree	Agree	No	No	No	No	No
Kinshasa	Beach ngobila	41	30 to 44 years	Secondary	Married	Protestant	Trader	Boat	Trade	Yes	0	Oui	Astra Zeneca	2 doses	0	0	0	1	0	0	0									Yes	Yes	Yes	No	Don't know	Yes	No	No	Agree	Agree	Agree	Agree	Yes	No	No	No	No
Kinshasa	Beach ngobila	38	30 to 44 years	Secondary	Married	Catholicism	Civil servant	Boat	Family visit	Yes	0	Oui	Astra Zeneca	2 doses	0	0	0	1	0	0	0									Yes	Yes	Yes	No	No	Yes	No	No	Agree	Agree	Agree	Agree	No	No	No	No	No
Kinshasa	Beach ngobila	26	18 to 29 years	Tertiary	SIngle	Protestant	Trader	Boat	Family visit	No	1	Non										0	0	0	0	0	0	0	1	Don't know	Don't know	No	Don't know	Don't know	Don't know	Yes	Don't know	Disagree	Disagree	Disagree	Agree	No	No	No	No	No
Kinshasa	Beach ngobila	25	18 to 29 years	Primary	SIngle	Catholicism	Unemployed	Boat	Other	No	1	Non										0	0	1	0	0	0	0	0	Don't know	Don't know	Don't know	Don't know	Don't know	Yes	Don't know	Don't know	Disagree	Agree	Disagree	Undecided	No	No	No	No	No
Kinshasa	Beach ngobila	64	60 years and more	Secondary	Married	Muslim	Other	Boat	Family visit	No	1	Non										0	0	0	0	0	1	0	0	Yes	No	Yes	Don't know	Yes	Yes	Yes	Yes	Agree	Agree	Agree	Agree	No	No	No	No	No
Kinshasa	Beach ngobila	38	30 to 44 years	Secondary	SIngle	Catholicism	Trader	Boat	Trade	Yes	0	Non	Johnson & Johnson	1 dose	0	0	0	1	0	0	0									Yes	Yes	No	Yes	Yes	Yes	Yes	Yes	Agree	Agree	Agree	Agree	No	No	No	No	No
Kinshasa	Beach ngobila	38	30 to 44 years	Primary	SIngle	Catholicism	Unemployed	Boat	Trade	Yes	0	Oui	Johnson & Johnson	1 dose	1	0	0	0	0	0	0									Yes	Yes	No	Yes	Yes	No	Yes	Yes	Agree	Agree	Agree	Agree	Yes	No	No	No	No
Kinshasa	Beach ngobila	38	30 to 44 years	Tertiary	SIngle	Other	Other	Boat	Work	Yes	0	Non	Astra Zeneca	2 doses	0	0	1	0	0	0	0									Yes	Yes	No	No	No	Yes	Don't know	Yes	Agree	Agree	Agree	Agree	Yes	No	No	No	No
Kinshasa	Beach ngobila	35	30 to 44 years	Secondary	SIngle	Catholicism	Trader	Boat	Trade	Yes	0	Non	Astra Zeneca	2 doses	0	0	0	1	0	0	0									Yes	Yes	No	No	Yes	Yes	No	No	Agree	Agree	Agree	Agree	No	No	No	No	No
Kinshasa	Beach ngobila	48	45 to 59 years	Tertiary	Married	Catholicism	Other	Boat	Work	Yes	0	Non	Johnson & Johnson	1 dose	0	0	1	0	0	0	0									No	No	No	No	No	Yes	Don't know	Don't know	Agree	Agree	Agree	Disagree	Yes	Yes	No	No	No
Kinshasa	Beach ngobila	23	18 to 29 years	Tertiary	SIngle	Catholicism	Other	Boat	Family visit	No	1	Non										0	0	1	0	0	0	0	0	Yes	No	Yes	Don't know	No	Yes	Don't know	Don't know	Disagree	Agree	Agree	Agree	No	No	No	No	No
Kinshasa	Beach ngobila	34	30 to 44 years	Tertiary	Married	Protestant	Other	Boat	Work	No	1	Oui										0	0	1	0	1	0	0	0	No	No	Don't know	No	No	Don't know	Don't know	Don't know	Agree	Agree	Agree	Agree	No	No	No	No	No
Kinshasa	Beach ngobila	27	18 to 29 years	Tertiary	SIngle	Catholicism	Other	Boat	Family visit	No	1	Non										0	0	0	0	1	0	0	0	Don't know	Don't know	Don't know	Don't know	Don't know	Don't know	Don't know	No	Agree	Agree	Agree	Agree	No	No	No	No	No
Kinshasa	Beach ngobila	27	18 to 29 years	Tertiary	SIngle	Other	Other	Boat	Work	Yes	0	Oui	Johnson & Johnson	1 dose	0	1	0	0	0	0	0									Yes	Yes	No	No	Don't know	Yes	Yes	Yes	Agree	Agree	Agree	Agree	No	No	No	No	No
Kinshasa	Beach ngobila	36	30 to 44 years	Tertiary	Married	Catholicism	Other	Boat	Family visit	Yes	0	Non	Johnson & Johnson	1 dose	1	0	0	0	0	0	0									Yes	Yes	Yes	Yes	Don't know	Yes	Don't know	No	Agree	Agree	Agree	Agree	No	No	No	No	No
Kinshasa	Beach ngobila	60	60 years and more	Tertiary	Married	Catholicism	Civil servant	Boat	Work	Yes	0	Non	Johnson & Johnson	1 dose	1	0	0	0	0	0	0									Yes	Yes	No	Yes	No	Yes	No	Yes	Agree	Agree	Agree	Agree	No	No	No	No	No
Kinshasa	Beach ngobila	46	45 to 59 years	Tertiary	Married	Catholicism	Other	Boat	Work	Yes	0	Oui	Astra Zeneca	2 doses	0	0	0	1	0	0	0									No	Don't know	Don't know	Don't know	No	Yes	Don't know	No	Disagree	Disagree	Agree	Disagree	Don't know	No	No	No	No
Kinshasa	Beach ngobila	41	30 to 44 years	Tertiary	Married	Catholicism	Trader	Boat	Trade	Yes	0	Non	Johnson & Johnson	1 dose	0	0	0	1	0	0	0									Yes	Yes	Don't know	Yes	No	Yes	Don't know	Don't know	Agree	Agree	Agree	Agree	No	No	No	No	No
Kinshasa	Beach ngobila	45	45 to 59 years	Tertiary	Married	Protestant	Civil servant	Boat	Work	No	1	Non										0	0	0	0	1	0	0	0	Don't know	Don't know	Don't know	Don't know	Don't know	Don't know	Don't know	Don't know	Disagree	Disagree	Disagree	Disagree	No	No	No	No	No
Kinshasa	Beach ngobila	43	30 to 44 years	Tertiary	Married	Protestant	Other	Boat	Work	No	1	Non										0	0	0	0	1	0	0	0	No	No	No	No	No	No	No	Don't know	Agree	Disagree	Disagree	Disagree	No	No	No	No	No
Kinshasa	Beach ngobila	27	18 to 29 years	Tertiary	Married	Catholicism	Other	Boat	Other	Yes	0	Non	Johnson & Johnson	1 dose	1	0	0	0	0	0	0									Yes	Yes	No	Yes	No	Yes	No	No	Agree	Agree	Agree	Agree	Yes	No	No	No	No
Kinshasa	Beach ngobila	46	45 to 59 years	Tertiary	Married	Protestant	Other	Boat	Work	No	1	Oui										0	0	0	0	0	0	1	0	No	No	Yes	No	No	Yes	Don't know	Don't know	Agree	Agree	Agree	Agree	No	No	No	No	No
Kinshasa	Beach ngobila	25	18 to 29 years	Secondary	SIngle	Catholicism	Other	Boat	Other	Yes	0	Non	Johnson & Johnson	1 dose	1	0	0	0	0	0	0									Yes	Yes	Yes	Yes	Don't know	Yes	Don't know	Don't know	Agree	Agree	Agree	Agree	No	No	No	No	No
Kinshasa	Beach ngobila	42	30 to 44 years	Tertiary	Married	Catholicism	Other	Boat	Work	No	1	Oui										0	0	1	0	1	0	0	0	No	No	No	No	No	Yes	Don't know	Don't know	Agree	Disagree	Agree	Disagree	No	No	No	No	No
Kinshasa	Beach ngobila	40	30 to 44 years	Tertiary	Married	Other	Other	Boat	Work	Yes	0	Oui	Johnson & Johnson	1 dose	0	0	0	1	0	0	0									No	No	No	No	Yes	Yes	Don't know	Don't know	Agree	Disagree	Agree	Agree	No	No	No	No	No
Kinshasa	Beach ngobila	48	45 to 59 years	Tertiary	Married	Catholicism	Other	Boat	Work	No	1	Oui										0	0	0	0	1	0	0	0	No	No	No	No	No	No	No	No	Agree	Disagree	Disagree	Disagree	No	No	No	No	No
Kinshasa	Beach ngobila	32	30 to 44 years	Secondary	Married	Catholicism	Unemployed	Boat	Other	Yes	0	Non	Johnson & Johnson	1 dose	1	0	0	0	0	0	0									Yes	Yes	Don't know	Yes	Don't know	Yes	Don't know	Don't know	Agree	Agree	Agree	Agree	No	No	No	No	No
Kinshasa	Beach ngobila	42	30 to 44 years	Secondary	SIngle	Catholicism	Civil servant	Boat	Family visit	Yes	0	Non	Johnson & Johnson	1 dose	0	1	1	0	0	0	0									Yes	Yes	Yes	Yes	No	Yes	No	Don't know	Agree	Agree	Agree	Disagree	Yes	No	No	No	No
Kinshasa	Beach ngobila	30	30 to 44 years	Secondary	Married	Catholicism	Civil servant	Boat	Other	Yes	0	Non	Johnson & Johnson	1 dose	1	0	0	0	0	0	0									Yes	Yes	Don't know	Yes	No	Yes	Don't know	No	Agree	Agree	Agree	Agree	No	No	No	No	No
Kinshasa	Beach ngobila	51	45 to 59 years	Secondary	Married	Muslim	Trader	Boat	Trade	No	1	Non										0	0	0	0	1	0	0	0	No	No	No	No	Yes	Don't know	Don't know	Don't know	Agree	Agree	Agree	Agree	No	No	No	No	No
Kinshasa	Beach ngobila	35	30 to 44 years	Tertiary	Married	Catholicism	Civil servant	Boat	Work	No	1	Oui										0	0	1	0	0	0	0	0	Yes	Yes	Don't know	Don't know	Don't know	Yes	No	No	Agree	Agree	Agree	Agree	No	No	No	No	No
Kinshasa	Beach ngobila	33	30 to 44 years	Primary	Married	Muslim	Other	Boat	Family visit	No	1	Non										0	0	0	0	1	0	0	0	Yes	No	Yes	No	No	Yes	Yes	Yes	Agree	Agree	Agree	Agree	No	No	No	No	No
Kinshasa	Beach ngobila	27	18 to 29 years	Tertiary	SIngle	Catholicism	Other	Boat	Other	Yes	0	Non	Johnson & Johnson	1 dose	1	0	0	0	0	0	0									Yes	Yes	Don't know	Yes	Don't know	Yes	Don't know	No	Agree	Agree	Agree	Agree	Yes	No	No	No	No
Kinshasa	Beach ngobila	55	45 to 59 years	Secondary	Married	Catholicism	Trader	Boat	Family visit	Yes	0	Non	Johnson & Johnson	1 dose	0	0	1	0	0	0	0									No	No	Yes	Yes	No	Yes	Don't know	Yes	Agree	Agree	Agree	Agree	No	No	No	No	No
Kinshasa	Beach ngobila	34	30 to 44 years	Tertiary	Other	Protestant	Other	Boat	Work	Yes	0	Non	Johnson & Johnson	2 doses	0	1	0	0	0	0	0									Yes	No	No	No	No	No	No	No	Agree	Agree	Agree	Agree	No	No	No	No	No
Kinshasa	Beach ngobila	32	30 to 44 years	Tertiary	Married	Catholicism	Civil servant	Boat	Other	Yes	0	Non	Johnson & Johnson	1 dose	1	0	0	0	0	0	0									Yes	Yes	Don't know	Yes	Don't know	Yes	Don't know	Don't know	Agree	Agree	Agree	Agree	No	No	No	No	No
Kinshasa	Beach ngobila	28	18 to 29 years	Secondary	SIngle	Protestant	Unemployed	Boat	Family visit	Yes	0	Non	Johnson & Johnson	1 dose	1	0	0	0	0	0	0									Yes	Yes	Yes	No	Don't know	Yes	No	No	Agree	Agree	Agree	Disagree	No	No	No	No	No
Kinshasa	Beach ngobila	23	18 to 29 years	Secondary	SIngle	Catholicism	Other	Boat	Other	Yes	0	Non	Johnson & Johnson	1 dose	1	0	0	0	0	0	0									Yes	Yes	Don't know	Yes	Don't know	Yes	Don't know	Don't know	Agree	Agree	Disagree	Agree	No	No	No	No	No
Kinshasa	Beach ngobila	34	30 to 44 years	Secondary	SIngle	Catholicism	Other	Boat	Other	No	1	Non										0	0	0	0	0	0	1	0	No	No	No	No	Don't know	Don't know	Don't know	Don't know	Disagree	Disagree	Disagree	Disagree	No	No	No	No	No
Kinshasa	Beach ngobila	29	18 to 29 years	Primary	Married	Catholicism	Unemployed	Boat	Work	No	1	Non										0	0	1	0	0	0	0	0	Don't know	Don't know	Don't know	Don't know	Don't know	Yes	Don't know	Don't know	Disagree	Undecided	Disagree	Agree	No	No	No	No	No
Kinshasa	Beach ngobila	40	30 to 44 years	Tertiary	Married	Catholicism	Civil servant	Boat	Work	Yes	0	Non	Johnson & Johnson	1 dose	1	0	0	0	0	0	0									Yes	Yes	No	Yes	Don't know	Yes	Don't know	Don't know	Agree	Agree	Agree	Agree	No	Yes	No	No	No
Kinshasa	Beach ngobila	41	30 to 44 years	Secondary	Married	Protestant	Trader	Boat	Family visit	Yes	0	Non	Sinopharm	1 dose	0	0	1	1	0	0	0									No	No	No	Don't know	Yes	Yes	Don't know	Don't know	Agree	Agree	Agree	Disagree	No	No	No	No	No
Kinshasa	Beach ngobila	50	45 to 59 years	Tertiary	Married	Other	Healthcare worker	Boat	Work	No	1	Non										0	0	1	0	0	0	0	0	Yes	Yes	No	Don't know	No	Yes	Yes	Yes	Agree	Agree	Agree	Agree	No	No	No	No	No
Kinshasa	Beach ngobila	52	45 to 59 years	Tertiary	Married	Muslim	Trader	Boat	Work	Yes	0	Oui	Pfizer	2 doses	0	0	1	0	0	0	0									Yes	No	No	No	No	Yes	Yes	Yes	Disagree	Agree	Agree	Disagree	No	No	No	No	No
Kinshasa	Beach ngobila	35	30 to 44 years	Secondary	SIngle	Other	Other	Boat	Work	Yes	0	Non	Moderna	1 dose	0	0	0	1	0	0	0									Don't know	Yes	Yes	Yes	No	Don't know	No	No	Agree	Agree	Agree	Agree	Yes	No	No	No	No
Kinshasa	Beach ngobila	55	45 to 59 years	Secondary	Married	Protestant	Civil servant	Boat	Work	No	1	Non										0	0	0	0	1	0	0	0	No	No	Yes	Don't know	Yes	Don't know	Don't know	Don't know	Agree	Disagree	Disagree	Agree	No	No	No	No	No
Kinshasa	Beach ngobila	51	45 to 59 years	Primary	Married	Other	Unemployed	Boat	Work	No	1	Non										0	0	0	0	1	0	0	0	Yes	Yes	Yes	Yes	Yes	Don't know	Don't know	Don't know	Disagree	Agree	Agree	Agree	No	No	No	No	No
Kinshasa	Beach ngobila	41	30 to 44 years	Tertiary	SIngle	Catholicism	Other	Boat	Work	Yes	0	Non	Pfizer	1 dose	0	0	1	0	0	0	0									Yes	Yes	Yes	No	Yes	No	No	Yes	Disagree	Agree	Agree	Agree	No	No	No	No	No
Kinshasa	Beach ngobila	52	45 to 59 years	Tertiary	Married	Protestant	Civil servant	Boat	Work	Yes	0	Non	Johnson & Johnson	1 dose	1	1	0	0	0	0	0									Yes	No	Yes	No	No	Yes	No	No	Agree	Agree	Agree	Disagree	No	No	No	No	No
Kinshasa	Beach ngobila	51	45 to 59 years	Secondary	Married	Catholicism	Other	Boat	Trade	No	1	Non										0	0	1	0	0	0	0	0	No	No	No	No	No	Don't know	No	No	Disagree	Disagree	Disagree	Disagree	No	No	No	No	No
Kinshasa	Beach ngobila	28	18 to 29 years	Secondary	SIngle	Protestant	Trader	Boat	Family visit	Yes	0	Non	Johnson & Johnson	1 dose	0	0	0	1	0	0	0									Don't know	Yes	Yes	Don't know	Don't know	Yes	Don't know	Yes	Agree	Agree	Agree	Agree	No	No	No	No	No
Kinshasa	Beach ngobila	49	45 to 59 years	Tertiary	Other	Protestant	Trader	Boat	Trade	Yes	0	Oui	Sinopharm	2 doses	1	1	0	0	0	0	0									No	Yes	Yes	No	Yes	No	Don't know	Yes	Agree	Agree	Agree	Agree	No	No	No	No	No
Kinshasa	Beach ngobila	33	30 to 44 years	Tertiary	SIngle	Protestant	Other	Boat	Family visit	Yes	0	Non	Johnson & Johnson	1 dose	0	0	1	0	0	0	0									No	Don't know	Don't know	Don't know	Yes	Yes	Don't know	Don't know	Agree	Agree	Agree	Agree	No	No	No	No	No
Kinshasa	Beach ngobila	25	18 to 29 years	Tertiary	SIngle	Protestant	Civil servant	Boat	Family visit	Yes	0	Non	Pfizer	2 doses	1	1	0	0	0	0	0									Yes	Yes	Yes	No	Yes	Yes	No	Yes	Agree	Agree	Agree	Disagree	No	No	No	No	No
Kinshasa	Beach ngobila	52	45 to 59 years	Tertiary	Married	Other	Other	Boat	Work	Yes	0	Non	Johnson & Johnson	1 dose	0	0	0	1	0	1	0									Yes	No	No	Don't know	No	Yes	No	No	Agree	Agree	Agree	Agree	No	No	No	No	No
Kinshasa	Beach ngobila	36	30 to 44 years	Secondary	SIngle	Protestant	Trader	Boat	Trade	Yes	0	Non	Johnson & Johnson	1 dose	1	0	0	0	0	0	0									No	Don't know	No	Yes	No	No	Yes	Yes	Disagree	Agree	Agree	Agree	No	No	No	No	No
Kinshasa	Beach ngobila	54	45 to 59 years	Tertiary	Married	Other	Unemployed	Boat	Family visit	Yes	0	Non	Astra Zeneca	1 dose	0	0	1	1	0	0	0									Yes	No	Yes	Yes	No	No	Yes	Yes	Agree	Agree	Agree	Agree	No	No	No	Don't know	No
Kinshasa	Beach ngobila	68	60 years and more	Primary	Other	Catholicism	Trader	Boat	Family visit	Yes	0	Non	Johnson & Johnson	1 dose	0	0	0	1	0	0	0									No	No	No	No	Yes	Yes	Don't know	Yes	Agree	Undecided	Agree	Disagree	Yes	No	No	No	No
Kinshasa	Beach ngobila	65	60 years and more	Tertiary	Married	Protestant	Other	Boat	Family visit	Yes	0	Non	Johnson & Johnson	1 dose	1	1	0	0	0	0	0									No	Don't know	Don't know	Don't know	No	Yes	Don't know	Yes	Agree	Agree	Agree	Agree	No	No	No	No	No
Kinshasa	Beach ngobila	42	30 to 44 years	Tertiary	SIngle	Other	Other	Boat	Work	No	1	Non										0	0	1	0	0	0	0	0	Yes	Yes	No	Yes	Yes	Yes	No	No	Agree	Agree	Agree	Agree	No	No	No	No	No
Kinshasa	Beach ngobila	20	18 to 29 years	Secondary	SIngle	Protestant	Unemployed	Boat	Family visit	Yes	0	Non	Johnson & Johnson	1 dose	1	0	0	0	0	0	0									Yes	Don't know	Yes	Yes	Yes	No	Don't know	Don't know	Agree	Agree	Agree	Agree	No	No	No	No	No
Kinshasa	Beach ngobila	26	18 to 29 years	Tertiary	SIngle	Catholicism	Other	Boat	Work	Yes	0	Oui	Johnson & Johnson	1 dose	0	0	0	1	0	0	0									Yes	Don't know	No	Yes	No	Yes	Don't know	Don't know	Agree	Disagree	Agree	Agree	No	No	No	No	No
Kinshasa	Beach ngobila	43	30 to 44 years	Primary	Married	Protestant	Other	Boat	Family visit	Yes	0	Non	Johnson & Johnson	1 dose	0	0	1	0	0	0	0									No	No	No	No	No	Yes	No	No	Agree	Agree	Agree	Agree	No	No	No	No	No
Kinshasa	Beach ngobila	32	30 to 44 years	Tertiary	Married	Protestant	Other	Boat	Family visit	Yes	0	Oui	Moderna	2 doses	1	1	0	0	0	0	0									Yes	Yes	No	No	Don't know	Yes	No	No	Agree	Agree	Agree	Agree	No	No	No	No	No
Kinshasa	Beach ngobila	45	45 to 59 years	Tertiary	SIngle	Catholicism	Other	Boat	Work	Yes	0	Oui	Pfizer	2 doses	1	1	0	0	0	0	0									Yes	Yes	No	Don't know	No	Yes	Don't know	Yes	Agree	Agree	Agree	Disagree	No	No	No	No	No
Kinshasa	Beach ngobila	55	45 to 59 years	Tertiary	Married	Catholicism	Other	Boat	Work	Yes	0	Non	Johnson & Johnson	1 dose	1	1	0	0	0	0	0									Yes	Yes	Yes	Yes	Don't know	Yes	Don't know	Yes	Agree	Agree	Agree	Agree	No	No	No	No	No
Kinshasa	Beach ngobila	51	45 to 59 years	Primary	Married	Protestant	Trader	Boat	Family visit	Yes	0	Non	Johnson & Johnson	1 dose	1	0	0	1	0	0	0									Yes	Yes	No	Don't know	No	Yes	Don't know	Don't know	Agree	Agree	Agree	Agree	No	No	No	No	No
Kinshasa	Beach ngobila	30	30 to 44 years	Tertiary	SIngle	Catholicism	Civil servant	Boat	Family visit	No	1	Non										0	0	0	0	1	0	0	0	No	No	No	No	No	No	No	Don't know	Agree	Disagree	Disagree	Disagree	No	No	No	No	No
Kinshasa	Beach ngobila	31	30 to 44 years	Tertiary	SIngle	Protestant	Unemployed	Boat	Family visit	Yes	0	Oui	Sinopharm	2 doses	0	0	1	1	0	0	0									Yes	No	Yes	No	No	No	No	No	Agree	Disagree	Agree	Disagree	No	No	No	No	No
Kinshasa	Beach ngobila	37	30 to 44 years	Primary	Married	Protestant	Trader	Boat	Trade	Yes	0	Non	Johnson & Johnson	1 dose	0	1	0	0	0	0	0									No	No	Yes	Don't know	No	No	Don't know	Don't know	Agree	Agree	Agree	Agree	No	No	No	No	No
Kinshasa	Beach ngobila	53	45 to 59 years	Primary	Married	Protestant	Trader	Boat	Trade	Yes	0	Non	Johnson & Johnson	1 dose	1	0	0	0	0	0	0									Yes	No	No	No	No	No	Yes	Yes	Agree	Agree	Agree	Agree	No	No	No	No	No
Kinshasa	Beach ngobila	34	30 to 44 years	Tertiary	SIngle	Protestant	Trader	Boat	Trade	Yes	0	Non	Johnson & Johnson	1 dose	1	1	0	0	0	0	0									Yes	Yes	No	Yes	Yes	Yes	Don't know	Yes	Agree	Agree	Agree	Agree	No	Yes	No	No	No
Kinshasa	Beach ngobila	47	45 to 59 years	Tertiary	SIngle	Catholicism	Unemployed	Boat	Family visit	Yes	0	Non	Pfizer	> 2 doses	1	1	0	0	0	0	0									Yes	Yes	Yes	Yes	Yes	Yes	No	Yes	Agree	Agree	Agree	Agree	No	No	No	No	No
Kinshasa	Beach ngobila	30	30 to 44 years	Tertiary	SIngle	Catholicism	Other	Boat	Tourism	Yes	0	Oui	Je ne sais pas	2 doses																Yes	Yes	Yes	No	Yes	Yes	Yes	Yes	Agree	Agree	Agree	Agree	Yes	No	No	No	No
Kinshasa	Beach ngobila	28	18 to 29 years	Tertiary	SIngle	Catholicism	Trader	Boat	Trade	No	1	Non										1	0	1	0	0	0	0	0	No	No	No	No	No	Yes	No	Don't know	Disagree	Disagree	Disagree	Disagree	No	No	No	No	No
Kinshasa	Beach ngobila	28	18 to 29 years	Tertiary	SIngle	Catholicism	Trader	Boat	Trade	Yes	0	Non	Johnson & Johnson	1 dose	0	0	0	1	0	0	0									Yes	No	Yes	Yes	Yes	No	Don't know	Don't know	Agree	Agree	Agree	Disagree	No	No	No	No	No
Kinshasa	Beach ngobila	54	45 to 59 years	Secondary	Married	Other	Other	Boat	Trade	No	1	Non										0	0	0	0	1	0	0	0	No	No	No	No	No	No	No	No	Disagree	Disagree	Disagree	Disagree	No	No	No	No	No
Kinshasa	Beach ngobila	24	18 to 29 years	Primary	SIngle	Other	Other	Boat	Other	No	1	Non										1	0	0	0	0	0	0	0	No	No	No	No	No	Yes	No	No	Disagree	Disagree	Disagree	Disagree	No	No	No	No	No
Kinshasa	Beach ngobila	30	30 to 44 years	Secondary	Married	Catholicism	Trader	Boat	Trade	Yes	0	Oui	Johnson & Johnson	1 dose	0	0	0	1	1	1	0									Don't know	Don't know	Don't know	Don't know	Don't know	Yes	Don't know	Don't know	Disagree	Undecided	Disagree	Disagree	Yes	No	No	No	No
Kinshasa	Beach ngobila	48	45 to 59 years	Secondary	Married	Other	Civil servant	Boat	Other	No	1	Non										0	0	0	0	1	0	0	0	Yes	Don't know	Don't know	Don't know	Don't know	Yes	Don't know	Don't know	Disagree	Undecided	Disagree	Disagree	No	No	No	No	No
Kinshasa	Beach ngobila	26	18 to 29 years	Tertiary	SIngle	Other	Other	Boat	Other	No	1	Non										0	0	0	0	1	0	0	0	Yes	Don't know	Yes	Don't know	Don't know	Yes	Don't know	Don't know	Disagree	Undecided	Disagree	Undecided	No	No	No	No	No
Kinshasa	Beach ngobila	45	45 to 59 years	Primary	Married	Other	Civil servant	Boat	Other	No	1	Non										0	0	0	0	1	0	0	0	No	No	No	No	Yes	Yes	Don't know	No	Disagree	Disagree	Disagree	Disagree	No	No	No	No	No
Kinshasa	Beach ngobila	33	30 to 44 years	Secondary	SIngle	Other	Other	Boat	Other	No	1	Non										0	0	0	0	1	0	0	0	Don't know	Don't know	Don't know	Don't know	Don't know	Yes	Don't know	Don't know	Disagree	Disagree	Disagree	Disagree	No	No	No	No	No
Kinshasa	Beach ngobila	23	18 to 29 years	Secondary	SIngle	Catholicism	Other	Boat	To study	Yes	0	Non	Johnson & Johnson	2 doses	0	0	0	1	0	0	0									Yes	Yes	No	Yes	No	Yes	Don't know	Don't know	Disagree	Undecided	Disagree	Disagree	Yes	No	No	No	No
Kinshasa	Beach ngobila	32	30 to 44 years	Tertiary	SIngle	Protestant	Healthcare worker	Boat	Other	Yes	0	Oui	Moderna	2 doses	1	0	0	0	1	0	0									Yes	Yes	Yes	No	No	Yes	Yes	Yes	Agree	Agree	Disagree	Agree	Yes	No	No	No	No
Kinshasa	Beach ngobila	44	30 to 44 years	Primary	SIngle	Other	Other	Boat	Other	No	1	Non										1	0	0	0	0	0	0	0	No	No	No	No	No	Yes	No	No	Disagree	Disagree	Disagree	Disagree	No	No	No	No	No
Kinshasa	Beach ngobila	38	30 to 44 years	Tertiary	Married	Protestant	Other	Boat	Work	Yes	0	Non	Sinopharm	2 doses	1	0	0	1	0	0	0									Yes	Yes	Yes	No	Yes	Yes	No	No	Agree	Agree	Agree	Agree	Yes	No	No	No	No
Kinshasa	Beach ngobila	28	18 to 29 years	Tertiary	SIngle	Other	Other	Boat	Work	Yes	0	Non	Sinopharm	2 doses	1	0	0	1	0	0	0									Yes	Yes	Yes	No	Yes	Yes	No	Don't know	Agree	Agree	Disagree	Agree	Yes	No	No	No	No
Kinshasa	Beach ngobila	44	30 to 44 years	Tertiary	Married	Catholicism	Other	Boat	Work	No	1	Non										0	0	0	0	1	0	0	0	No	No	No	No	Don't know	Yes	No	No	Disagree	Disagree	Disagree	Disagree	No	No	No	No	No
Kinshasa	Beach ngobila	31	30 to 44 years	Tertiary	Married	Protestant	Other	Boat	Work	No	1	Oui										0	0	0	0	1	0	0	0	No	No	No	No	No	Yes	No	No	Disagree	Disagree	Agree	Agree	No	No	No	No	No
Kinshasa	Beach ngobila	38	30 to 44 years	Tertiary	Married	Protestant	Other	Boat	Work	No	1	Oui										0	0	0	0	1	0	0	0	No	No	No	No	Don't know	Yes	No	Don't know	Disagree	Disagree	Disagree	Undecided	No	No	No	No	No
Kinshasa	Beach ngobila	35	30 to 44 years	Tertiary	Married	Catholicism	Other	Boat	Other	No	1	Non										0	0	1	0	1	0	0	0	No	No	No	No	No	Yes	No	No	Disagree	Disagree	Disagree	Disagree	No	No	No	No	No
Kinshasa	Beach ngobila	33	30 to 44 years	Tertiary	SIngle	Catholicism	Other	Boat	Other	Yes	0	Non	Johnson & Johnson	2 doses	0	0	1	0	0	0	0									Don't know	Don't know	Don't know	Don't know	Don't know	Yes	Yes	Yes	Disagree	Undecided	Undecided	Disagree	Yes	No	No	No	No
Kinshasa	Beach ngobila	35	30 to 44 years	Tertiary	Married	Protestant	Other	Boat	Work	No	1	Non										0	1	0	0	1	0	0	0	No	No	No	Don't know	Don't know	Yes	Don't know	No	Disagree	Disagree	Disagree	Disagree	No	No	No	No	No
Kinshasa	Beach ngobila	48	45 to 59 years	Secondary	Married	Catholicism	Other	Boat	Trade	Yes	0	Non	Johnson & Johnson	2 doses	0	0	0	1	0	0	0									Don't know	Don't know	Don't know	Don't know	Yes	Yes	Don't know	Don't know	Disagree	Undecided	Disagree	Disagree	Yes	No	No	No	No
Kinshasa	Beach ngobila	51	45 to 59 years	Primary	Married	Protestant	Trader	Boat	Trade	Yes	0	Non	Je ne sais pas	2 doses	0	0	1	1	0	0	0									Don't know	Don't know	Don't know	Don't know	No	Yes	No	No	Disagree	Undecided	Undecided	Disagree	Don't know	No	No	No	No
Kinshasa	Beach ngobila	23	18 to 29 years	Tertiary	Married	Muslim	Trader	Boat	Tourism	Yes	0	Non	Je ne sais pas	1 dose	0	1	0	0	0	0	0									Don't know	Don't know	Yes	Yes	Yes	Don't know	Don't know	Don't know	Undecided	Undecided	Disagree	Agree	Don't know	No	No	No	No
Kinshasa	Beach ngobila	70	60 years and more	Tertiary	Married	Catholicism	Civil servant	Boat	Work	No	1	Non										0	0	0	0	1	0	0	0	Don't know	Don't know	No	No	Yes	Yes	Don't know	Yes	Agree	Disagree	Disagree	Disagree	No	No	No	No	No
Kinshasa	Beach ngobila	30	30 to 44 years	Tertiary	SIngle	Protestant	Other	Boat	Family visit	No	1	Non										0	0	1	0	1	0	0	0	No	No	No	Don't know	No	Yes	No	No	Disagree	Disagree	Disagree	Disagree	No	No	No	No	No
Kinshasa	Beach ngobila	60	60 years and more	Secondary	Married	Catholicism	Other	Boat	Family visit	Yes	0	Oui	Moderna	1 dose	1	0	0	0	0	0	0									Don't know	No	Don't know	No	No	Yes	Don't know	Yes	Disagree	Disagree	Disagree	Disagree	Yes	No	No	No	No
Kinshasa	Beach ngobila	38	30 to 44 years	Primary	SIngle	Protestant	Other	Boat	Other	No	1	Non										0	0	0	0	1	0	0	0	No	No	No	No	Don't know	Yes	No	No	Disagree	Disagree	Disagree	Disagree	No	No	No	No	No
Kinshasa	Beach ngobila	39	30 to 44 years	Tertiary	Married	Protestant	Healthcare worker	Boat	Work	Yes	0	Non	Sinopharm	2 doses	1	0	0	0	0	0	0									Yes	Yes	Yes	No	No	Yes	Yes	Yes	Agree	Agree	Disagree	Agree	Yes	No	No	Don't know	No
Kinshasa	Beach ngobila	38	30 to 44 years	Tertiary	Married	Other	Healthcare worker	Boat	Other	Yes	0	Oui	Sinopharm	2 doses	1	0	0	0	0	0	0									Yes	Yes	Yes	No	No	Yes	Yes	Yes	Agree	Agree	Disagree	Agree	Yes	No	No	No	No
Kinshasa	Beach ngobila	28	18 to 29 years	Secondary	SIngle	Other	Other	Boat	Other	No	1	Non										0	0	1	0	0	0	0	0	Don't know	Don't know	Don't know	Don't know	No	Yes	Don't know	No	Disagree	Disagree	Disagree	Undecided	No	No	No	No	No
Kinshasa	Beach ngobila	49	45 to 59 years	Secondary	Other	Other	Trader	Boat	Trade	Yes	0	Non	Johnson & Johnson	2 doses	0	0	0	1	0	0	0									Yes	Yes	No	Don't know	Don't know	Yes	No	No	Disagree	Agree	Disagree	Agree	No	No	No	No	No
Kinshasa	Beach ngobila	44	30 to 44 years	Primary	Married	Protestant	Other	Boat	Family visit	No	1	Non										1	0	0	0	0	0	0	0	No	No	No	No	No	Yes	No	No	Disagree	Disagree	Disagree	Disagree	No	No	No	No	No
Kinshasa	Beach ngobila	40	30 to 44 years	Tertiary	SIngle	Protestant	Unemployed	Boat	Family visit	No	1	Non										0	0	0	0	0	0	1	0	Don't know	Don't know	No	No	No	Yes	No	Don't know	Disagree	Undecided	Disagree	Undecided	No	No	No	No	No
Kinshasa	Beach ngobila	71	60 years and more	Tertiary	Married	Protestant	Civil servant	Boat	Work	No	1	Oui										0	0	0	0	1	0	0	0	No	No	No	No	No	Yes	Don't know	No	Disagree	Disagree	Disagree	Disagree	No	No	No	No	No
Kinshasa	Beach ngobila	23	18 to 29 years	Tertiary	SIngle	Protestant	Other	Boat	Tourism	No	1	Non										1	0	1	0	1	0	0	0	No	No	No	No	No	Yes	No	No	Disagree	Disagree	Disagree	Disagree	No	No	No	No	No
Kinshasa	Beach ngobila	21	18 to 29 years	Secondary	SIngle	Other	Unemployed	Boat	Family visit	Yes	0	Oui	Je ne sais pas	1 dose	0	0	0	0	1	1	0									Yes	Yes	Yes	Yes	No	Yes	No	No	Disagree	Agree	Disagree	Agree	No	No	No	No	No
Kinshasa	Beach ngobila	30	30 to 44 years	Tertiary	SIngle	Catholicism	Other	Boat	Other	Yes	0	Non	Johnson & Johnson	1 dose	1	0	0	0	0	0	0									Yes	Yes	Yes	Yes	No	Yes	No	Yes	Disagree	Agree	Disagree	Agree	Yes	No	No	No	No
Kinshasa	Beach ngobila	24	18 to 29 years	Tertiary	SIngle	Catholicism	Other	Boat	Other	Yes	0	Non	Johnson & Johnson	1 dose	1	0	0	0	0	0	0									Yes	Yes	Yes	Yes	No	Yes	No	Yes	Disagree	Agree	Disagree	Agree	Yes	No	No	No	No
Kinshasa	Beach ngobila	25	18 to 29 years	Tertiary	SIngle	Catholicism	Other	Boat	Other	Yes	0	Oui	Johnson & Johnson	1 dose	0	0	0	0	1	0	0									Yes	Yes	Yes	Yes	No	Yes	No	No	Agree	Agree	Disagree	Agree	Yes	No	No	No	No
Kinshasa	Beach ngobila	27	18 to 29 years	Tertiary	SIngle	Catholicism	Other	Boat	Other	Yes	0	Non	Johnson & Johnson	1 dose	1	1	0	0	0	0	0									Yes	Yes	Yes	Yes	No	Yes	No	Yes	Disagree	Agree	Disagree	Agree	Yes	No	No	No	No
Kinshasa	Beach ngobila	40	30 to 44 years	Tertiary	Married	Catholicism	Other	Boat	Other	Yes	0	Non	Johnson & Johnson	1 dose	1	0	0	0	0	0	0									Yes	Yes	Yes	Yes	No	Yes	Don't know	Don't know	Disagree	Agree	Disagree	Agree	Yes	No	No	No	No
Kinshasa	Beach ngobila	37	30 to 44 years	Tertiary	Married	Catholicism	Other	Boat	Other	Yes	0	Non	Johnson & Johnson	1 dose	1	0	0	0	0	0	0									Yes	Yes	Yes	Yes	No	Yes	Don't know	Don't know	Disagree	Agree	Disagree	Disagree	Yes	Yes	No	No	No
Kinshasa	Beach ngobila	30	30 to 44 years	Tertiary	Married	Protestant	Healthcare worker	Boat	Work	Yes	0	Non	Astra Zeneca	2 doses	1	0	0	0	0	0	0									Yes	Yes	Yes	No	No	Yes	Yes	Yes	Agree	Agree	Disagree	Agree	Yes	No	No	No	No
Kinshasa	Beach ngobila	23	18 to 29 years	Tertiary	SIngle	Catholicism	Other	Boat	Other	Yes	0	Non	Johnson & Johnson	1 dose	1	1	0	0	0	0	0									Yes	Yes	Yes	Yes	No	Yes	No	Yes	Agree	Agree	Disagree	Agree	Yes	No	No	No	No
Kinshasa	Beach ngobila	38	30 to 44 years	Tertiary	SIngle	Protestant	Other	Boat	Other	No	1	Non										0	0	0	0	1	0	0	0	No	No	No	No	No	Yes	No	No	Disagree	Disagree	Disagree	Disagree	No	No	No	No	No
Kinshasa	Beach ngobila	52	45 to 59 years	Tertiary	Married	Catholicism	Other	Boat	Other	Yes	0	Non	Johnson & Johnson	1 dose	1	0	0	0	0	0	0									Yes	Don't know	Yes	Yes	No	Yes	No	Don't know	Disagree	Agree	Disagree	Agree	Don't know	No	No	No	No
Kinshasa	Beach ngobila	46	45 to 59 years	Primary	Married	Other	Other	Boat	Other	No	1	Non										1	0	0	0	0	0	0	0	No	No	No	No	No	Yes	No	No	Disagree	Disagree	Disagree	Disagree	No	No	No	No	No
Kinshasa	Beach ngobila	45	45 to 59 years	Primary	Married	Other	Unemployed	Boat	Trade	No	1	Non										0	0	0	0	1	0	0	0	No	No	No	No	No	Yes	No	Don't know	Disagree	Disagree	Disagree	Disagree	No	No	No	No	No
Kinshasa	Beach ngobila	37	30 to 44 years	Tertiary	Married	Catholicism	Other	Boat	Other	Yes	0	Oui	Moderna	2 doses	0	0	0	0	1	0	0									Yes	Yes	Yes	Don't know	No	Yes	Don't know	Don't know	Agree	Agree	Disagree	Disagree	Yes	No	No	No	No
Kinshasa	Beach ngobila	28	18 to 29 years	Secondary	SIngle	Catholicism	Other	Boat	Other	Yes	0	Non	Johnson & Johnson	1 dose	0	0	0	1	0	0	0									Don't know	Don't know	Don't know	Yes	No	Yes	No	No	Disagree	Agree	Disagree	Agree	No	No	No	No	No
Kinshasa	Beach ngobila	31	30 to 44 years	Primary	SIngle	Other	Other	Boat	Other	No	1	Non										0	0	0	0	1	0	0	0	Yes	Yes	Yes	Don't know	Don't know	Yes	Don't know	Don't know	Disagree	Agree	Disagree	Agree	No	No	No	No	No
Kinshasa	Beach ngobila	38	30 to 44 years	Tertiary	Married	Protestant	Healthcare worker	Boat	Work	Yes	0	Oui	Johnson & Johnson	1 dose	0	0	0	0	1	0	0									Yes	Yes	Yes	No	No	Yes	Yes	Yes	Agree	Agree	Disagree	Agree	Yes	No	No	No	No
Kinshasa	Beach ngobila	35	30 to 44 years	Tertiary	Married	Protestant	Other	Boat	Other	No	1	Oui										0	0	0	0	1	0	0	0	No	No	Yes	Don't know	No	Don't know	Don't know	No	Disagree	Undecided	Disagree	Disagree	No	No	No	No	No
Kinshasa	Beach ngobila	30	30 to 44 years	Tertiary	Married	Protestant	Other	Boat	Work	No	1	Non										0	0	0	0	1	0	0	0	Don't know	No	No	No	Don't know	Don't know	Don't know	Don't know	Agree	Disagree	Undecided	Disagree	No	No	No	No	No
Kinshasa	Beach ngobila	37	30 to 44 years	Tertiary	Married	Other	Trader	Boat	Trade	Yes	0	Non	Sinopharm	2 doses	0	0	0	1	0	0	0									No	No	No	No	No	Yes	No	No	Disagree	Disagree	Disagree	Disagree	No	No	No	No	No
Kinshasa	Beach ngobila	29	18 to 29 years	Tertiary	SIngle	Catholicism	Civil servant	Boat	Work	No	1	Non										0	0	1	0	0	0	0	0	Yes	Yes	Yes	No	No	Yes	Yes	Yes	Disagree	Disagree	Disagree	Agree	No	No	No	No	No
Kinshasa	Beach ngobila	36	30 to 44 years	Primary	Married	Protestant	Trader	Boat	Trade	Yes	0	Non	Je ne sais pas	1 dose	1	0	0	0	0	0	0									Don't know	Don't know	Don't know	Don't know	No	Yes	Don't know	Don't know	Disagree	Agree	Undecided	Agree	No	No	No	No	No
Kinshasa	Beach ngobila	40	30 to 44 years	Tertiary	Married	Protestant	Other	Boat	Work	Yes	0	Non	Johnson & Johnson	1 dose	0	0	0	1	0	0	0									Don't know	Yes	Yes	Yes	Yes	No	Don't know	Yes	Agree	Disagree	Disagree	Agree	Yes	No	No	No	No
Kinshasa	Beach ngobila	55	45 to 59 years	Tertiary	Married	Catholicism	Other	Boat	Family visit	No	1	Non										1	0	0	1	1	0	1	0	No	No	No	Don't know	No	Yes	No	No	Disagree	Disagree	Disagree	Disagree	No	No	No	No	No
Kinshasa	Beach ngobila	27	18 to 29 years	Tertiary	SIngle	Protestant	Trader	Boat	Family visit	Yes	0	Non	Pfizer	2 doses	0	0	0	0	0	0	1									No	No	No	No	No	No	No	No	Disagree	Disagree	Disagree	Disagree	Yes	No	No	No	No
Kinshasa	Beach ngobila	38	30 to 44 years	Secondary	Married	Protestant	Trader	Boat	Trade	No	1	Oui										0	0	1	0	0	0	0	0	Don't know	Don't know	Don't know	Don't know	No	Don't know	No	Don't know	Agree	Disagree	Undecided	Undecided	No	No	No	No	No
Kinshasa	Beach ngobila	25	18 to 29 years	Secondary	SIngle	Protestant	Trader	Boat	Other	No	1	Non										0	0	1	0	0	0	0	0	Don't know	Don't know	Don't know	Don't know	No	Yes	No	No	Disagree	Disagree	Disagree	Disagree	No	No	No	No	No
Kinshasa	Beach ngobila	48	45 to 59 years	Secondary	Married	Other	Other	Boat	Work	No	1	Non										0	0	0	0	1	0	0	0	Don't know	Yes	Yes	Don't know	No	Yes	Yes	Yes	Agree	Disagree	Disagree	Undecided	No	No	No	No	No
Kinshasa	Beach ngobila	34	30 to 44 years	Tertiary	Married	Other	Trader	Boat	Trade	No	1	Non										0	0	0	0	1	0	0	0	Don't know	Don't know	No	Don't know	Don't know	Don't know	Don't know	Don't know	Undecided	Agree	Disagree	Agree	No	No	No	Don't know	No
Kinshasa	Beach ngobila	39	30 to 44 years	Tertiary	Married	Protestant	Civil servant	Boat	Other	No	1	Non										0	1	0	1	0	0	0	0	No	Yes	Yes	Don't know	Don't know	Don't know	Don't know	Don't know	Agree	Agree	Agree	Agree	No	No	No	No	No
Kinshasa	Beach ngobila	32	30 to 44 years	Tertiary	SIngle	Catholicism	Civil servant	Boat	Work	No	1	Non										0	0	0	0	0	0	1	0	Yes	Yes	No	No	No	Yes	Yes	No	Agree	Disagree	Disagree	Disagree	No	No	No	No	No
Kinshasa	Beach ngobila	25	18 to 29 years	Tertiary	SIngle	Catholicism	Other	Boat	Family visit	Yes	0	Non	Je ne sais pas	1 dose	0	0	0	0	0	0	1									No	No	No	No	Yes	Yes	No	No	Disagree	Disagree	Disagree	Disagree	No	No	No	No	No
Kinshasa	Beach ngobila	42	30 to 44 years	Tertiary	SIngle	Catholicism	Other	Boat	Other	Yes	0	Non	Johnson & Johnson	1 dose	1	0	0	0	0	0	0									Yes	Yes	Yes	Yes	Yes	Yes	Don't know	No	Agree	Undecided	Disagree	Agree	Yes	No	No	No	No
Kinshasa	Beach ngobila	28	18 to 29 years	Tertiary	SIngle	Catholicism	Other	Boat	Other	Yes	0	Non	Johnson & Johnson	1 dose	1	0	0	0	0	0	0									Yes	Yes	No	Don't know	No	Yes	Don't know	Don't know	Agree	Agree	Disagree	Agree	No	No	No	No	No
Kinshasa	Beach ngobila	25	18 to 29 years	Tertiary	SIngle	Other	Other	Boat	Tourism	Yes	0	Non	Je ne sais pas	1 dose	1	0	0	1	0	0	0									Yes	No	No	No	Don't know	No	Yes	Yes	Agree	Agree	Disagree	Agree	Yes	No	No	No	No
Kinshasa	Beach ngobila	50	45 to 59 years	Tertiary	Married	Other	Trader	Boat	Trade	Yes	0	Non	Moderna	2 doses	0	0	0	1	0	0	0									No	No	No	Don't know	No	Yes	Don't know	Don't know	Disagree	Disagree	Disagree	Disagree	No	No	No	No	No
Kinshasa	Beach ngobila	68	60 years and more	Secondary	Other	Catholicism	Other	Boat	Other	Yes	0	Non	Moderna	2 doses	0	0	1	1	0	0	0									No	No	No	Don't know	No	Yes	Don't know	No	Disagree	Disagree	Undecided	Disagree	No	No	No	No	No
Kinshasa	Beach ngobila	49	45 to 59 years	Tertiary	Married	Protestant	Trader	Boat	Other	Yes	0	Non	Je ne sais pas	> 2 doses	1	0	0	1	0	0	0									Yes	Yes	Don't know	Don't know	Yes	Yes	No	No	Disagree	Disagree	Disagree	Disagree	No	No	No	No	No
Kinshasa	Beach ngobila	27	18 to 29 years	Tertiary	SIngle	Protestant	Other	Boat	Work	Yes	0	Non	Je ne sais pas	1 dose	0	0	1	0	0	0	0									Yes	No	Yes	Don't know	No	No	Yes	Yes	Disagree	Disagree	Disagree	Disagree	Don't know	No	No	No	No
Kinshasa	Beach ngobila	47	45 to 59 years	Tertiary	Married	Protestant	Other	Boat	Family visit	Yes	0	Oui	Astra Zeneca	2 doses	0	0	0	1	0	0	0									No	No	No	No	Don't know	No	Don't know	Don't know	Disagree	Disagree	Disagree	Disagree	Yes	No	No	No	No
Kinshasa	Beach ngobila	60	60 years and more	Secondary	Other	Other	Other	Boat	Other	Yes	0	Non	Pfizer	1 dose	0	0	0	1	0	1	0									Don't know	Don't know	Don't know	Don't know	Don't know	Yes	Don't know	Yes	Agree	Disagree	Disagree	Disagree	Yes	No	No	No	No
Kinshasa	Beach ngobila	32	30 to 44 years	Tertiary	SIngle	Catholicism	Other	Boat	Other	Yes	0	Non	Johnson & Johnson	1 dose	0	0	0	1	0	0	0									No	No	No	No	Yes	Yes	Yes	Yes	Agree	Agree	Disagree	Agree	Yes	No	No	No	No
Kinshasa	Beach ngobila	29	18 to 29 years	Secondary	SIngle	Catholicism	Other	Boat	Other	Yes	0	Oui	Pfizer	1 dose	1	0	0	0	1	0	0									Yes	Don't know	No	Don't know	Yes	Yes	Don't know	Yes	Disagree	Disagree	Disagree	Disagree	Yes	No	No	No	No
Kinshasa	Beach ngobila	33	30 to 44 years	Tertiary	Married	Protestant	Other	Boat	Work	Yes	0	Non	Moderna	2 doses	1	0	0	1	0	0	0									Yes	No	No	Don't know	Yes	Yes	Don't know	No	Agree	Disagree	Disagree	Disagree	Yes	No	No	No	No
Kinshasa	Beach ngobila	25	18 to 29 years	Tertiary	SIngle	Protestant	Other	Boat	Tourism	Yes	0	Non	Je ne sais pas	1 dose	0	0	0	1	0	0	0									Don't know	No	No	Don't know	No	Yes	Don't know	Don't know	Disagree	Disagree	Disagree	Disagree	Yes	No	No	No	No
Kinshasa	Beach ngobila	28	18 to 29 years	Secondary	SIngle	Protestant	Trader	Boat	Family visit	Yes	0	Non	Johnson & Johnson	1 dose	0	0	0	1	0	0	0									No	Don't know	Don't know	Yes	No	Yes	No	No	Disagree	Disagree	Agree	Disagree	Yes	Yes	No	No	No
Kinshasa	Beach ngobila	24	18 to 29 years	Primary	SIngle	Protestant	Other	Boat	Other	No	1	Non										0	0	1	0	0	0	0	0	No	No	Yes	No	No	Yes	No	No	Disagree	Disagree	Disagree	Disagree	No	No	No	No	No
Kinshasa	Beach ngobila	24	18 to 29 years	Secondary	SIngle	Protestant	Trader	Boat	Trade	No	1	Non										0	1	0	0	0	0	0	0	Don't know	Don't know	Don't know	Don't know	Don't know	Don't know	Don't know	Don't know	Disagree	Disagree	Disagree	Disagree	No	No	No	No	No
Kinshasa	Beach ngobila	22	18 to 29 years	Primary	SIngle	Catholicism	Other	Boat	Other	Yes	0	Oui	Johnson & Johnson	1 dose	0	0	0	1	0	0	0									No	Don't know	No	Don't know	Yes	Yes	Yes	Yes	Disagree	Disagree	Undecided	Disagree	Don't know	No	No	No	No
Kinshasa	Beach ngobila	50	45 to 59 years	Primary	Other	Catholicism	Unemployed	Boat	Medical care	Yes	0	Non	Sinopharm	1 dose	0	0	0	1	0	1	0									Don't know	Don't know	No	Don't know	Yes	Yes	Don't know	Yes	Disagree	Disagree	Agree	Disagree	Yes	No	No	No	No
Kinshasa	Beach ngobila	32	30 to 44 years	Secondary	SIngle	Other	Civil servant	Boat	Family visit	Yes	0	Non	Johnson & Johnson	1 dose	0	0	0	1	0	0	0									Yes	Don't know	No	No	No	Yes	Don't know	No	Disagree	Disagree	Disagree	Disagree	Yes	No	No	No	No
Kinshasa	Beach ngobila	28	18 to 29 years	Tertiary	SIngle	Protestant	Trader	Boat	Trade	No	1	Non										0	1	1	0	0	0	0	0	Yes	Don't know	No	Don't know	Yes	Yes	No	No	Disagree	Disagree	Disagree	Disagree	No	No	No	No	No
Kinshasa	Beach ngobila	21	18 to 29 years	Tertiary	SIngle	Muslim	Other	Boat	Tourism	Yes	0	Oui	Pfizer	1 dose	1	0	0	1	1	0	0									Yes	Don't know	No	Don't know	No	Yes	Yes	Yes	Agree	Undecided	Undecided	Agree	Yes	No	No	No	No
Kinshasa	Beach ngobila	50	45 to 59 years	Tertiary	Married	Protestant	Healthcare worker	Boat	Other	Yes	0	Non	Astra Zeneca	2 doses	1	0	0	0	0	0	0									Yes	Yes	No	Yes	No	Yes	Yes	Yes	Agree	Agree	Agree	Agree	Yes	No	No	No	No
Kinshasa	Beach ngobila	33	30 to 44 years	Tertiary	Married	Other	Civil servant	Boat	Work	Yes	0	Oui	Johnson & Johnson	1 dose	0	0	0	1	1	0	0									Yes	Yes	No	Don't know	No	Yes	Don't know	Don't know	Disagree	Disagree	Disagree	Disagree	No	No	No	No	No
Kinshasa	Beach ngobila	19	18 to 29 years	Secondary	SIngle	Other	Other	Boat	Family visit	No	1	Non										0	1	1	0	1	0	1	0	Don't know	Don't know	Don't know	Don't know	Yes	Don't know	Don't know	Don't know	Disagree	Disagree	Disagree	Disagree	No	No	No	No	No
Kinshasa	Beach ngobila	26	18 to 29 years	Secondary	SIngle	Catholicism	Other	Boat	Trade	Yes	0	Non	Moderna	1 dose	1	1	0	0	0	0	0									Yes	Don't know	Yes	No	Don't know	Yes	Yes	No	Disagree	Disagree	Disagree	Disagree	No	No	No	No	No
Kinshasa	Beach ngobila	49	45 to 59 years	Tertiary	Married	Other	Other	Boat	Other	Yes	0	Non	Johnson & Johnson	1 dose	1	0	0	1	0	0	0									Yes	Don't know	Don't know	Don't know	Yes	Yes	Don't know	Yes	Disagree	Disagree	Disagree	Disagree	Yes	No	No	No	No
Kinshasa	Beach ngobila	45	45 to 59 years	Tertiary	Married	Catholicism	Other	Boat	Trade	Yes	0	Non	Johnson & Johnson	1 dose	1	0	0	0	0	0	0									Yes	Don't know	Don't know	Don't know	Yes	Yes	Yes	Yes	Disagree	Disagree	Disagree	Disagree	Yes	No	No	No	No
Kinshasa	Beach ngobila	36	30 to 44 years	Secondary	Married	Other	Unemployed	Boat	Trade	Yes	0	Oui	Johnson & Johnson	1 dose	0	0	0	1	0	0	0									Yes	Don't know	No	No	No	Yes	Don't know	Yes	Disagree	Disagree	Disagree	Disagree	Yes	No	No	Don't know	No
Kinshasa	Beach ngobila	30	30 to 44 years	Tertiary	Married	Other	Healthcare worker	Boat	Work	Yes	0	Non	Johnson & Johnson	1 dose	1	0	0	0	0	0	0									Yes	Yes	Yes	Don't know	Yes	Yes	Don't know	Don't know	Agree	Agree	Agree	Disagree	Yes	No	No	No	No
Kinshasa	Beach ngobila	38	30 to 44 years	Primary	SIngle	Other	Other	Boat	Other	No	1	Non										0	0	1	0	0	0	0	0	Don't know	Don't know	Don't know	Don't know	Don't know	Yes	Don't know	Don't know	Disagree	Disagree	Disagree	Disagree	No	Yes	No	No	No
Kongo central	Boma	25	18 to 29 years	Secondary	SIngle	Other	Trader	Boat	Trade	Yes	0	Non	Pfizer	1 dose	1	1	1	0	0	0	0									No	Yes	Don't know	No	No	No	No	No	Disagree	Agree	Agree	Disagree	Yes	No	No	No	No
Kongo central	Boma	56	45 to 59 years	Secondary	Married	Other	Unemployed	Vehicle	Family visit	No	1	Non										0	0	0	0	1	0	0	0	No	No	No	No	No	Don't know	Don't know	No	Disagree	Disagree	Disagree	Undecided	Yes	No	No	No	No
Kongo central	Boma	45	45 to 59 years	Secondary	Married	Catholicism	Civil servant	Vehicle	Work	No	1	Non										1	1	1	0	0	0	0	0	Don't know	No	Yes	No	Don't know	Yes	No	Don't know	Disagree	Disagree	Agree	Disagree	Yes	No	No	No	No
Kongo central	Boma	52	45 to 59 years	Secondary	Married	Protestant	Civil servant	Vehicle	Family visit	Yes	0	Non	Astra Zeneca	1 dose	0	1	0	1	0	0	0									Don't know	Don't know	Don't know	Don't know	No	No	No	No	Disagree	Agree	Undecided	Agree	No	No	No	No	Yes
Kongo central	Boma	28	18 to 29 years	Secondary	SIngle	Catholicism	Trader	Vehicle	Trade	No	1	Oui										0	0	1	0	0	0	0	0	Yes	Yes	Don't know	No	Don't know	Yes	Don't know	No	Agree	Agree	Disagree	Agree	No	Yes	Yes	Yes	Yes
Kongo central	Boma	47	45 to 59 years	Tertiary	Married	Protestant	Other	Vehicle	Trade	No	1	Oui										0	0	1	0	0	0	0	0	Don't know	Don't know	Don't know	Don't know	Don't know	Yes	No	Don't know	Undecided	Disagree	Disagree	Agree	No	No	No	No	Yes
Kongo central	Boma	55	45 to 59 years	Tertiary	Married	Protestant	Healthcare worker	Vehicle	Family visit	Yes	0	Non	Astra Zeneca	2 doses	1	0	1	0	0	0	0									Yes	Yes	Yes	No	No	No	Yes	No	Agree	Agree	Agree	Agree	No	Yes	Yes	Yes	Yes
Kongo central	Boma	26	18 to 29 years	Primary	SIngle	Catholicism	Unemployed	Boat	Work	No	1	Non										1	0	0	0	0	0	0	0	Don't know	Don't know	Don't know	Don't know	Yes	No	No	No	Disagree	Agree	Disagree	Agree	No	No	No	No	Yes
Kongo central	Boma	23	18 to 29 years	Primary	SIngle	Protestant	Unemployed	Boat	Trade	No	1	Non										0	0	0	0	0	0	1	0	Yes	Yes	Yes	No	Yes	No	No	No	Disagree	Agree	Disagree	Agree	No	No	No	No	Yes
Kongo central	Boma	45	45 to 59 years	Primary	Married	Protestant	Unemployed	Boat	Trade	No	1	Non										1	0	0	0	0	0	0	0	Yes	Yes	No	No	No	Don't know	Don't know	No	Disagree	Agree	Disagree	Agree	No	No	No	No	Yes
Kongo central	Boma	43	30 to 44 years	Primary	Married	Other	Other	Boat	Other	No	1	Non										1	0	0	0	0	0	0	0	Yes	Yes	No	No	Yes	No	Don't know	Don't know	Disagree	Agree	Undecided	Agree	No	No	No	No	Yes
Kongo central	Boma	47	45 to 59 years	Primary	Married	Other	Unemployed	Boat	Trade	No	1	Non										0	0	0	0	0	1	0	0	Yes	Yes	No	No	Don't know	Yes	Don't know	Don't know	Undecided	Undecided	Undecided	Undecided	No	No	No	No	Yes
Kongo central	Boma	28	18 to 29 years	Primary	Married	Protestant	Trader	Boat	Trade	Yes	0	Non	Je ne sais pas	2 doses	1	0	0	1	0	0	0									Yes	Yes	No	No	No	No	Don't know	Don't know	Disagree	Agree	Disagree	Agree	No	No	No	No	Yes
Kongo central	Boma	33	30 to 44 years	Secondary	SIngle	Other	Unemployed	Boat	Trade	No	1	Non										1	0	0	0	1	0	0	0	No	Don't know	Don't know	No	No	Don't know	Don't know	No	Agree	Disagree	Disagree	Undecided	No	Yes	Yes	Yes	Yes
Kongo central	Boma	29	18 to 29 years	Secondary	SIngle	Catholicism	Unemployed	Boat	Trade	No	1	Non										1	0	0	0	0	0	1	0	No	Don't know	Don't know	Don't know	No	Yes	No	Don't know	Disagree	Disagree	Disagree	Disagree	Yes	No	No	No	No
Kongo central	Boma	35	30 to 44 years	Secondary	Married	Catholicism	Trader	Boat	Trade	Yes	0	Non	Pfizer	1 dose	0	1	0	1	0	0	0									Yes	Yes	Yes	Yes	No	No	No	Yes	Agree	Agree	Disagree	Disagree	No	Yes	Yes	Yes	Yes
Kongo central	Boma	43	30 to 44 years	Secondary	Married	Other	Unemployed	Boat	Other	No	1	Non										1	0	0	1	0	0	1	0	Don't know	Don't know	Don't know	No	No	Don't know	Don't know	No	Disagree	Disagree	Undecided	Disagree	Yes	No	No	No	No
Kongo central	Boma	55	45 to 59 years	Secondary	Married	Catholicism	Civil servant	Boat	Family visit	Yes	0	Non	Astra Zeneca	1 dose	1	0	0	1	0	0	0									Yes	Yes	Yes	No	No	Yes	Don't know	No	Agree	Agree	Agree	Agree	No	Yes	Yes	Yes	Yes
Kongo central	Boma	53	45 to 59 years	Secondary	Married	Protestant	Trader	Vehicle	Family visit	Yes	0	Non	Astra Zeneca	2 doses	0	0	1	1	0	0	0									No	Yes	No	No	No	Yes	No	No	Disagree	Agree	Disagree	Agree	No	No	No	No	Yes
Kongo central	Boma	26	18 to 29 years	Tertiary	SIngle	Protestant	Unemployed	Vehicle	Family visit	Yes	0	Non	Astra Zeneca	2 doses	0	0	1	1	0	0	0									Yes	Yes	Yes	No	No	No	No	No	Disagree	Disagree	Disagree	Disagree	No	No	No	No	Yes
Kongo central	Boma	46	45 to 59 years	Primary	Married	Protestant	Other	Vehicle	Trade	No	1	Non										0	0	0	0	0	1	0	0	Yes	Yes	Yes	Yes	Don't know	No	No	No	Disagree	Disagree	Disagree	Agree	No	No	No	No	No
Kongo central	Boma	27	18 to 29 years	Secondary	Married	Protestant	Unemployed	Vehicle	Other	No	1	Non										1	0	0	0	0	0	1	0	No	No	Don't know	Don't know	Don't know	Yes	Don't know	Don't know	Undecided	Disagree	Disagree	Undecided	No	No	No	No	No
Kongo central	Boma	41	30 to 44 years	Primary	Married	Other	Unemployed	Vehicle	Family visit	Yes	0	Non	Astra Zeneca	2 doses	0	0	0	0	0	1	0									No	No	No	No	No	Yes	No	No	Disagree	Agree	Disagree	Disagree	No	No	No	No	No
Kongo central	Boma	34	30 to 44 years	Secondary	Married	Catholicism	Trader	Vehicle	Trade	No	1	Non										1	0	1	0	0	0	0	0	No	Don't know	Don't know	Don't know	Don't know	Don't know	Don't know	Don't know	Undecided	Disagree	Undecided	Disagree	No	No	No	No	No
Kongo central	Boma	38	30 to 44 years	Tertiary	Married	Protestant	Healthcare worker	Vehicle	Family visit	Yes	0	Non	Astra Zeneca	2 doses	1	1	1	0	0	0	0									Yes	Yes	Yes	No	No	No	No	No	Agree	Agree	Agree	Agree	Yes	Yes	Yes	Yes	Yes
Kongo central	Boma	35	30 to 44 years	Secondary	Married	Other	Civil servant	Vehicle	Work	No	1	Non										1	0	0	0	0	0	0	0	Don't know	Don't know	Don't know	Don't know	Don't know	Yes	No	Don't know	Disagree	Disagree	Undecided	Undecided	No	No	No	No	No
Kongo central	Boma	20	18 to 29 years	Tertiary	SIngle	Other	Other	Boat	Other	Yes	0	Oui	Moderna	2 doses	0	0	1	0	0	0	0									Yes	Yes	Don't know	Don't know	No	No	Yes	Yes	Agree	Agree	Agree	Agree	No	Yes	Yes	Yes	Yes
Kongo central	Boma	51	45 to 59 years	Primary	Married	Protestant	Trader	Vehicle	Work	No	1	Non										0	0	0	0	0	0	1	0	Don't know	Don't know	Don't know	Don't know	Yes	Yes	Don't know	Don't know	Agree	Disagree	Disagree	Disagree	No	Yes	Yes	Yes	Yes
Kongo central	Boma	29	18 to 29 years	Tertiary	SIngle	Protestant	Trader	Vehicle	Work	No	1	Non										1	0	0	0	0	0	0	0	Don't know	Don't know	Don't know	Don't know	Yes	Don't know	Don't know	Don't know	Agree	Disagree	Disagree	Agree	No	Yes	Yes	Yes	Yes
Kongo central	Boma	36	30 to 44 years	Primary	SIngle	Catholicism	Trader	Vehicle	Trade	No	1	Non										0	0	1	0	0	0	0	0	Yes	Don't know	Don't know	Don't know	Yes	Don't know	Don't know	Don't know	Disagree	Agree	Disagree	Disagree	No	No	No	No	No
Kongo central	Boma	51	45 to 59 years	Secondary	Married	Protestant	Trader	Vehicle	Work	No	1	Non										1	0	0	0	0	0	0	0	Don't know	Don't know	Don't know	Don't know	Don't know	Don't know	Don't know	Don't know	Disagree	Disagree	Disagree	Disagree	No	No	No	No	No
Kongo central	Boma	45	45 to 59 years	Primary	Married	Other	Unemployed	Vehicle	Trade	No	1	Non										0	0	0	0	0	1	0	0	Yes	Yes	Yes	Don't know	Yes	Don't know	Don't know	Don't know	Agree	Agree	Agree	Agree	No	No	Yes	Yes	Yes
Kongo central	Boma	54	45 to 59 years	Secondary	Other	Other	Unemployed	Boat	Trade	Yes	0	Non	Moderna	1 dose	1	0	0	0	0	0	0									Yes	Yes	Yes	Yes	Yes	No	Don't know	Don't know	Agree	Agree	Agree	Agree	No	No	Yes	Yes	Yes
Kongo central	Boma	24	18 to 29 years	Secondary	SIngle	Other	Unemployed	Boat	Trade	Yes	0	Oui	Moderna	1 dose	1	0	0	0	0	0	0									Yes	No	Yes	Yes	Yes	No	Don't know	Yes	Agree	Agree	Agree	Agree	Yes	No	Yes	Yes	Yes
Kongo central	Boma	59	45 to 59 years	None	Married	Other	Other	Boat	Trade	Yes	0	Non	Moderna	1 dose	1	0	0	0	0	0	0									Yes	No	Yes	Yes	Yes	No	Don't know	Don't know	Disagree	Agree	Agree	Agree	No	No	No	No	No
Kongo central	Boma	67	60 years and more	Primary	Other	Other	Unemployed	Boat	Trade	Yes	0	Non	Moderna	1 dose	1	0	0	0	0	0	0									Yes	No	No	Don't know	Yes	No	Don't know	Don't know	Disagree	Agree	Agree	Agree	No	No	No	No	No
Kongo central	Boma	27	18 to 29 years	Primary	SIngle	Catholicism	Unemployed	Boat	Work	No	1	Non										1	0	0	0	0	0	0	0	No	No	No	Don't know	Yes	Don't know	Don't know	Don't know	Disagree	Disagree	Disagree	Disagree	No	No	No	No	No
Kongo central	Boma	41	30 to 44 years	Primary	Married	Catholicism	Unemployed	Boat	Work	No	1	Non										1	0	0	0	0	0	0	0	Don't know	Don't know	Don't know	Don't know	Yes	Don't know	Don't know	Don't know	Disagree	Agree	Disagree	Agree	No	No	No	No	No
Kongo central	Boma	47	45 to 59 years	Tertiary	Married	Protestant	Trader	Boat	Trade	No	1	Non										1	0	0	0	0	0	0	0	Yes	Don't know	No	Don't know	Yes	Yes	Don't know	Don't know	Agree	Agree	Agree	Agree	No	No	Yes	Yes	Yes
Kongo central	Boma	44	30 to 44 years	Secondary	Married	Other	Trader	Boat	Trade	Yes	0	Non	Moderna	1 dose	1	0	0	0	0	0	0									Yes	Yes	Yes	No	Yes	Yes	Don't know	Don't know	Agree	Agree	Agree	Agree	Yes	No	Yes	Yes	Yes
Kongo central	Boma	27	18 to 29 years	Primary	SIngle	Catholicism	Unemployed	Boat	Other	Yes	0	Non	Moderna	1 dose	0	1	0	0	0	0	0									Yes	Don't know	Don't know	Yes	Yes	No	Don't know	Don't know	Disagree	Agree	Disagree	Agree	Yes	No	No	No	No
Kongo central	Boma	25	18 to 29 years	Secondary	SIngle	Protestant	Unemployed	Boat	Other	Yes	0	Non	Moderna	1 dose	0	1	0	0	0	0	0									Don't know	Don't know	Yes	Yes	Yes	No	Don't know	Don't know	Disagree	Agree	Agree	Agree	No	No	No	No	No
Kongo central	Boma	44	30 to 44 years	Primary	Married	Protestant	Unemployed	Boat	Trade	Yes	0	Oui	Moderna	1 dose	1	0	0	0	0	0	0									Yes	Don't know	Yes	Yes	Don't know	Yes	Don't know	Don't know	Agree	Agree	Agree	Agree	No	No	Yes	Yes	Yes
Kongo central	Boma	70	60 years and more	Tertiary	Married	Protestant	Unemployed	Vehicle	Trade	Yes	0	Oui	Johnson & Johnson	1 dose	0	1	0	0	0	0	0									Don't know	Don't know	Don't know	Yes	Yes	Yes	Don't know	Don't know	Agree	Agree	Agree	Agree	No	No	Yes	Yes	Yes
Kongo central	Boma	33	30 to 44 years	Secondary	Married	Protestant	Trader	Vehicle	Trade	No	1	Non										1	0	0	0	0	0	0	0	Yes	No	Yes	No	Yes	Don't know	Don't know	Don't know	Agree	Agree	Agree	Agree	No	No	No	Yes	No
Kongo central	Boma	48	45 to 59 years	Tertiary	Married	Protestant	Trader	Vehicle	Trade	No	1	Non										0	0	0	0	0	0	1	0	No	No	Yes	Yes	No	Yes	Don't know	Don't know	Agree	Agree	Agree	Agree	No	No	No	Yes	No
Kongo central	Boma	35	30 to 44 years	Secondary	Married	Other	Unemployed	Vehicle	Work	Yes	0	Non	Johnson & Johnson	1 dose	1	0	0	0	0	0	0									Yes	Yes	Yes	Yes	Yes	Yes	Don't know	Don't know	Agree	Agree	Agree	Agree	No	No	No	Yes	No
Kongo central	Boma	57	45 to 59 years	Tertiary	Married	Protestant	Healthcare worker	Vehicle	Trade	No	1	Non										0	0	1	0	0	0	0	0	Yes	No	Yes	Yes	Don't know	Don't know	No	Don't know	Agree	Agree	Undecided	Disagree	No	No	No	Yes	No
Kongo central	Boma	28	18 to 29 years	Secondary	Married	Protestant	Unemployed	Vehicle	Trade	Yes	0	Oui	Moderna	1 dose	0	0	0	1	0	0	0									Yes	Yes	Yes	Yes	No	Yes	No	Don't know	Agree	Agree	Agree	Agree	No	No	No	Yes	No
Kongo central	Boma	39	30 to 44 years	Secondary	Married	Protestant	Unemployed	Vehicle	Trade	No	1	Non										1	0	0	0	0	0	0	0	Don't know	Don't know	No	Don't know	No	Don't know	Don't know	Don't know	Disagree	Agree	Disagree	Agree	No	No	No	No	No
Kongo central	Boma	43	30 to 44 years	None	SIngle	Catholicism	Other	Other	Trade	No	1	Non										0	0	1	0	0	0	0	0	Yes	Don't know	Yes	Yes	No	Yes	No	Yes	Agree	Agree	Agree	Agree	No	No	No	Yes	No
Kongo central	Boma	60	60 years and more	Secondary	Married	Catholicism	Civil servant	Vehicle	Family visit	Yes	0	Non	Johnson & Johnson	1 dose	1	0	0	0	0	0	0									Yes	Yes	Yes	Yes	Yes	Yes	Yes	Yes	Agree	Agree	Agree	Agree	Yes	No	No	Yes	No
Kongo central	Boma	49	45 to 59 years	Primary	Married	Catholicism	Unemployed	Vehicle	Trade	No	1	Non										0	0	1	0	0	0	0	0	Yes	Yes	Yes	Yes	Don't know	Yes	No	Don't know	Agree	Agree	Agree	Agree	Yes	No	No	Yes	No
Kongo central	Boma	29	18 to 29 years	Primary	SIngle	Other	Other	Boat	Other	Yes	0	Non	Astra Zeneca	1 dose	1	0	0	0	0	0	0									Yes	Yes	No	Yes	No	No	No	Yes	Agree	Agree	Agree	Agree	Yes	No	No	Yes	No
Kongo central	Boma	32	30 to 44 years	Primary	SIngle	Other	Trader	Boat	Trade	No	1	Non										0	0	0	0	1	0	0	0	Yes	Yes	Yes	No	No	Yes	No	Yes	Agree	Agree	Agree	Agree	Yes	No	No	Yes	No
Kongo central	Boma	36	30 to 44 years	Primary	Married	Other	Trader	Boat	Work	No	1	Non										0	0	1	0	0	0	0	0	Yes	Yes	Yes	Yes	No	Yes	No	Yes	Agree	Disagree	Disagree	Disagree	Yes	No	No	Yes	No
Kongo central	Boma	22	18 to 29 years	Secondary	SIngle	Other	Other	Boat	Trade	Yes	0	Non	Johnson & Johnson	1 dose	1	0	0	0	0	0	0									Yes	Yes	Yes	Yes	Yes	Yes	No	Yes	Agree	Agree	Agree	Agree	Yes	No	No	Yes	No
Kongo central	Boma	37	30 to 44 years	Primary	Married	Protestant	Trader	Boat	Trade	Yes	0	Non	Astra Zeneca	1 dose	1	0	0	0	0	0	0									Yes	Yes	Yes	Yes	No	Yes	Yes	Yes	Agree	Agree	Agree	Agree	Yes	No	No	Yes	No
Kongo central	Boma	37	30 to 44 years	Primary	Married	Protestant	Trader	Boat	Trade	No	1	Non										0	0	1	0	0	0	0	0	Don't know	Don't know	Don't know	Don't know	Yes	Don't know	Don't know	Yes	Agree	Undecided	Agree	Agree	Yes	Yes	Yes	Yes	Yes
Kongo central	Boma	36	30 to 44 years	Primary	Married	Protestant	Trader	Boat	Trade	Yes	0	Non	Astra Zeneca	1 dose	1	0	0	0	0	0	0									Yes	Yes	Yes	Yes	No	No	Yes	Yes	Agree	Agree	Agree	Agree	Yes	Yes	Yes	Yes	Yes
Kongo central	Boma	39	30 to 44 years	Secondary	Married	Catholicism	Civil servant	Boat	Other	No	1	Non										0	0	0	1	0	0	0	0	Yes	Yes	No	Don't know	No	Yes	Yes	Yes	Agree	Disagree	Agree	Agree	Yes	Yes	Yes	Yes	Yes
Kongo central	Boma	37	30 to 44 years	Primary	SIngle	Protestant	Trader	Boat	Trade	No	1	Non										0	0	0	1	0	0	0	0	Yes	Yes	No	Yes	Don't know	Don't know	Don't know	Don't know	Agree	Undecided	Undecided	Undecided	Yes	Yes	Yes	Yes	Yes
Kongo central	Boma	25	18 to 29 years	Primary	Married	Catholicism	Other	Boat	Work	Yes	0	Non	Astra Zeneca	2 doses	1	0	0	0	0	0	0									Yes	Yes	No	No	No	Yes	Yes	Yes	Agree	Agree	Agree	Agree	Yes	Yes	Yes	Yes	Yes
Kongo central	Boma	58	45 to 59 years	Primary	SIngle	Other	Other	Vehicle	Other	No	1	Non										0	0	1	0	0	0	0	0	Don't know	Don't know	Don't know	Don't know	No	Don't know	Don't know	Don't know	Agree	Undecided	Undecided	Agree	Yes	Yes	No	Yes	No
Kongo central	Boma	25	18 to 29 years	Primary	SIngle	Protestant	Other	Boat	Other	No	1	Non										0	0	0	1	0	0	0	0	Don't know	Don't know	Don't know	Don't know	Don't know	Don't know	Don't know	Don't know	Undecided	Undecided	Undecided	Agree	No	No	No	No	No
Kongo central	Boma	19	18 to 29 years	Primary	SIngle	Catholicism	Other	Boat	Trade	No	1	Non										0	0	0	0	1	0	0	0	Yes	Yes	No	Yes	No	Don't know	Don't know	Yes	Agree	Agree	Agree	Agree	Yes	Yes	No	Yes	No
Kongo central	Boma	29	18 to 29 years	Secondary	SIngle	Catholicism	Trader	Boat	Trade	No	1	Non										0	0	1	0	0	0	0	0	Yes	Yes	Yes	Yes	No	Yes	Yes	Yes	Agree	Agree	Agree	Disagree	Yes	Yes	No	Yes	No
Kongo central	Boma	60	60 years and more	Secondary	Married	Other	Trader	Boat	Trade	Yes	0	Non	Astra Zeneca	1 dose	1	0	0	0	0	0	0									Yes	Yes	No	Yes	No	Yes	Yes	Yes	Agree	Agree	Agree	Agree	Yes	Yes	No	Yes	No
Kongo central	Boma	30	30 to 44 years	Primary	SIngle	Catholicism	Trader	Vehicle	Trade	No	1	Non										0	0	1	0	0	0	0	0	Don't know	Don't know	Don't know	Don't know	Don't know	Don't know	Don't know	Don't know	Undecided	Undecided	Undecided	Undecided	No	No	No	No	No
Kongo central	Boma	27	18 to 29 years	Secondary	SIngle	Other	Trader	Vehicle	Trade	No	1	Non										0	0	1	0	0	0	0	0	Yes	Don't know	Don't know	Don't know	No	Don't know	Don't know	No	Agree	Undecided	Agree	Agree	Yes	Yes	No	Yes	No
Kongo central	Boma	31	30 to 44 years	Secondary	Married	Catholicism	Other	Vehicle	Other	No	1	Non										0	0	1	0	0	0	0	0	Don't know	Don't know	Don't know	Don't know	No	Don't know	Don't know	Don't know	Agree	Undecided	Undecided	Agree	Yes	Yes	No	Yes	No
Kongo central	Boma	35	30 to 44 years	Secondary	SIngle	Protestant	Other	Vehicle	Other	No	1	Non										0	0	1	0	0	0	0	0	Don't know	Don't know	Don't know	Don't know	No	Yes	Yes	Don't know	Agree	Undecided	Agree	Agree	Yes	Yes	No	Yes	No
Kongo central	Boma	21	18 to 29 years	Secondary	SIngle	Protestant	Trader	Vehicle	Trade	No	1	Non										0	0	0	0	1	0	0	0	Yes	Yes	Yes	Yes	No	Yes	Yes	Yes	Agree	Disagree	Disagree	Agree	Yes	Yes	Yes	Yes	Yes
Kongo central	Boma	25	18 to 29 years	Primary	SIngle	Protestant	Unemployed	Vehicle	Trade	No	1	Non										0	0	1	0	0	0	0	0	Yes	Yes	Yes	No	No	Don't know	No	Yes	Agree	Agree	Agree	Agree	Yes	Yes	Yes	Yes	Yes
Kongo central	Boma	23	18 to 29 years	Secondary	Married	Other	Other	Vehicle	Other	Yes	0	Non	Astra Zeneca	1 dose	1	0	0	0	0	0	0									No	Yes	Yes	Yes	No	Yes	Yes	Yes	Agree	Agree	Agree	Agree	Yes	Yes	Yes	Yes	Yes
Kongo central	Boma	30	30 to 44 years	Secondary	SIngle	Protestant	Trader	Vehicle	Trade	No	1	Non										0	0	1	0	0	0	0	0	Don't know	Don't know	Don't know	Don't know	Don't know	Don't know	Don't know	Don't know	Agree	Undecided	Agree	Agree	Yes	Yes	Yes	Yes	Yes
Kongo central	Boma	25	18 to 29 years	Secondary	SIngle	Other	Other	Vehicle	Other	Yes	0	Non	Johnson & Johnson	1 dose	1	0	0	0	0	0	0									No	Yes	Yes	Yes	Yes	Yes	Yes	Yes	Agree	Agree	Agree	Agree	Yes	Yes	Yes	Yes	Yes
Kongo central	Boma	36	30 to 44 years	Secondary	Married	Muslim	Unemployed	Vehicle	Trade	Yes	0	Non	Astra Zeneca	2 doses	1	0	0	0	0	0	0									Yes	Yes	Yes	Yes	Yes	Yes	Yes	Yes	Agree	Agree	Agree	Agree	Yes	Yes	Yes	Yes	Yes
Kongo central	Boma	23	18 to 29 years	Secondary	SIngle	Muslim	Other	Vehicle	Other	Yes	0	Non	Astra Zeneca	1 dose	1	0	0	0	0	0	0									Yes	Yes	Yes	Yes	Yes	Yes	Yes	Yes	Agree	Agree	Disagree	Agree	Yes	Yes	Yes	Yes	Yes
Kongo central	Boma	60	60 years and more	Secondary	SIngle	Protestant	Other	Boat	Trade	Yes	0	Non	Je ne sais pas	1 dose	0	0	0	1	0	0	0									Yes	Don't know	Don't know	No	No	Yes	Don't know	Don't know	Undecided	Undecided	Undecided	Disagree	Yes	No	No	No	No
Kongo central	Boma	31	30 to 44 years	None	SIngle	Catholicism	Unemployed	Vehicle	Family visit	Yes	0	Non	Je ne sais pas	1 dose	1	0	0	0	0	0	0									Yes	Yes	Don't know	Yes	No	No	Don't know	Don't know	Agree	Agree	Disagree	Agree	Yes	Yes	Yes	Yes	Yes
Kongo central	Boma	33	30 to 44 years	Secondary	Married	Catholicism	Unemployed	Vehicle	Trade	Yes	0	Non	Je ne sais pas	1 dose	0	1	0	0	0	0	0									Yes	Don't know	Don't know	Yes	No	No	Don't know	Don't know	Disagree	Agree	Agree	Agree	Yes	No	No	No	No
Kongo central	Boma	49	45 to 59 years	Secondary	SIngle	Protestant	Other	Vehicle	Other	No	1	Non										1	0	0	0	0	0	0	0	Don't know	No	Yes	Yes	Don't know	No	No	No	Disagree	Disagree	Disagree	Disagree	Yes	No	No	No	No
Kongo central	Boma	40	30 to 44 years	Primary	Married	Other	Other	Vehicle	Other	Yes	0	Non	Johnson & Johnson	1 dose	1	0	0	0	0	0	0									Yes	Yes	Yes	Yes	Yes	No	Yes	Yes	Agree	Agree	Agree	Disagree	Yes	Yes	Yes	Yes	Yes
Kongo central	Boma	49	45 to 59 years	Tertiary	Married	Protestant	Other	Vehicle	Trade	Yes	0	Non	Johnson & Johnson	1 dose	0	0	0	1	0	0	0									No	Yes	Yes	Yes	Yes	No	Yes	Yes	Agree	Agree	Agree	Agree	Yes	No	Yes	Yes	No
Kongo central	Boma	29	18 to 29 years	Primary	Married	Other	Unemployed	Other	Trade	No	1	Non										0	0	0	0	1	0	0	0	No	Don't know	Yes	No	Don't know	No	Don't know	No	Disagree	Disagree	Disagree	Disagree	Yes	No	No	No	No
Kongo central	Boma	45	45 to 59 years	Primary	Married	Protestant	Other	Boat	Work	Yes	0	Non	Johnson & Johnson	1 dose	1	0	0	0	0	0	0									Yes	Yes	Yes	Yes	Yes	No	Yes	Yes	Agree	Agree	Agree	Agree	Yes	No	Yes	Yes	No
Kongo central	Boma	30	30 to 44 years	Primary	SIngle	Other	Unemployed	Vehicle	Trade	No	1	Non										1	0	0	0	0	0	0	0	Don't know	Don't know	Don't know	Don't know	Don't know	Don't know	Don't know	Don't know	Undecided	Undecided	Disagree	Undecided	No	No	No	No	No
Kongo central	Boma	45	45 to 59 years	Tertiary	Married	Protestant	Civil servant	Vehicle	Family visit	Yes	0	Non	Johnson & Johnson	1 dose	1	0	0	0	0	0	0									Yes	Yes	Yes	Yes	No	No	Yes	Yes	Agree	Agree	Agree	Agree	Yes	No	Yes	Yes	No
Kongo central	Boma	21	18 to 29 years	Secondary	SIngle	Protestant	Unemployed	Vehicle	Other	No	1	Non										0	0	0	0	1	0	0	0	Yes	Yes	No	Don't know	Don't know	Don't know	Don't know	Yes	Disagree	Agree	Agree	Agree	Yes	No	No	No	No
Kongo central	Boma	53	45 to 59 years	Primary	Married	Catholicism	Other	Vehicle	Other	Yes	0	Non	Johnson & Johnson	1 dose	0	0	0	0	0	1	0									Yes	Yes	No	Yes	No	No	Yes	Yes	Agree	Agree	Agree	Disagree	Yes	No	Yes	Yes	No
Kongo central	Boma	39	30 to 44 years	Primary	SIngle	Protestant	Other	Boat	Other	Yes	0	Non	Je ne sais pas	2 doses	1	0	0	0	0	0	0									Yes	Yes	Yes	Yes	Yes	No	Yes	Yes	Agree	Agree	Agree	Agree	Yes	No	Yes	Yes	No
Kongo central	Boma	34	30 to 44 years	Secondary	SIngle	Catholicism	Other	Boat	Work	No	1	Non										0	0	1	0	0	0	0	0	No	No	No	Don't know	No	Don't know	Don't know	Don't know	Disagree	Disagree	Disagree	Disagree	Yes	No	No	No	No
Kongo central	Boma	42	30 to 44 years	Tertiary	Married	Catholicism	Other	Vehicle	Other	Yes	0	Non	Johnson & Johnson	1 dose	1	0	0	0	0	0	0									No	No	Yes	No	Yes	Yes	No	No	Agree	Agree	Agree	Agree	Yes	No	Yes	Yes	No
Kongo central	Boma	25	18 to 29 years	Tertiary	SIngle	Other	Trader	Vehicle	Trade	No	1	Non										0	0	0	0	1	0	0	0	No	No	No	Don't know	Yes	No	Don't know	No	Disagree	Disagree	Disagree	Disagree	Yes	No	No	No	No
Kongo central	Boma	48	45 to 59 years	Primary	Married	Protestant	Unemployed	Vehicle	Trade	No	1	Non										0	0	0	0	1	0	0	0	Don't know	Don't know	Don't know	Don't know	Yes	Don't know	Don't know	Don't know	Undecided	Agree	Agree	Disagree	No	No	No	No	No
Kongo central	Boma	56	45 to 59 years	Tertiary	Married	Catholicism	Other	Vehicle	Family visit	No	1	Non										0	0	1	0	0	0	0	0	Don't know	No	Yes	Don't know	Yes	Yes	Don't know	No	Agree	Agree	Agree	Agree	Yes	No	No	Yes	No
Kongo central	Boma	42	30 to 44 years	Secondary	Married	Catholicism	Trader	Boat	Work	No	1	Non										0	0	1	0	0	0	0	0	No	No	No	No	Don't know	Yes	No	No	Disagree	Disagree	Disagree	Disagree	No	No	No	No	No
Kongo central	Boma	23	18 to 29 years	Secondary	SIngle	Protestant	Unemployed	Vehicle	Trade	No	1	Non										1	0	0	0	0	0	0	0	Don't know	Don't know	Don't know	No	Don't know	Yes	No	No	Agree	Disagree	Disagree	Disagree	Yes	No	No	Yes	No
Kongo central	Boma	25	18 to 29 years	Secondary	SIngle	Protestant	Trader	Vehicle	Trade	No	1	Oui										0	0	1	0	0	0	0	0	Don't know	Don't know	Don't know	Don't know	Don't know	Yes	Don't know	Yes	Disagree	Disagree	Disagree	Disagree	No	No	No	No	No
Kongo central	Boma	31	30 to 44 years	Secondary	SIngle	Catholicism	Other	Vehicle	Other	No	1	Non										0	0	0	0	1	0	0	0	Don't know	Don't know	Don't know	Don't know	Don't know	Don't know	Don't know	Don't know	Undecided	Disagree	Disagree	Undecided	No	No	No	No	No
Kongo central	Boma	45	45 to 59 years	Tertiary	Married	Catholicism	Unemployed	Vehicle	Trade	No	1	Non										0	0	0	0	1	0	0	0	Don't know	Yes	No	Don't know	Don't know	Don't know	Don't know	Don't know	Agree	Agree	Disagree	Agree	Yes	No	No	Yes	No
Kongo central	Boma	31	30 to 44 years	Secondary	SIngle	Catholicism	Other	Vehicle	Other	No	1	Non										0	0	0	0	1	0	0	0	No	Yes	Yes	Don't know	Don't know	Don't know	Don't know	Don't know	Disagree	Agree	Agree	Agree	No	No	No	No	No
Kongo central	Boma	30	30 to 44 years	Tertiary	SIngle	Protestant	Civil servant	Vehicle	Work	No	1	Non										0	0	1	0	0	0	0	0	Don't know	No	No	Don't know	Yes	Don't know	Don't know	Yes	Agree	Agree	Disagree	Disagree	Yes	No	No	Yes	No
Kongo central	Boma	29	18 to 29 years	Tertiary	SIngle	Protestant	Civil servant	Vehicle	Work	No	1	Non										0	0	0	0	1	0	0	0	Yes	Yes	No	No	No	Yes	No	Yes	Disagree	Disagree	Disagree	Agree	No	No	No	No	No
Kongo central	Boma	37	30 to 44 years	Primary	SIngle	Protestant	Other	Boat	Trade	No	1	Non										0	0	0	0	1	0	0	0	No	Yes	Yes	Don't know	No	No	Yes	No	Agree	Agree	Agree	Agree	Yes	No	No	Yes	No
Kongo central	Boma	27	18 to 29 years	None	SIngle	Other	Trader	Boat	Trade	No	1	Non										0	0	1	0	0	0	0	0	Don't know	Yes	Yes	Don't know	Don't know	Don't know	Don't know	Don't know	Agree	Agree	Agree	Agree	Yes	No	No	Yes	No
Kongo central	Boma	40	30 to 44 years	Primary	SIngle	Other	Other	Boat	Trade	No	1	Non										0	0	0	0	0	1	0	0	Don't know	Don't know	Don't know	Don't know	Don't know	Don't know	Don't know	Don't know	Disagree	Disagree	Disagree	Disagree	No	No	No	No	No
Kongo central	Boma	24	18 to 29 years	Primary	Married	Other	Trader	Boat	Trade	No	1	Non										0	0	0	0	0	1	0	0	Don't know	Don't know	Yes	Don't know	Don't know	Don't know	Don't know	Don't know	Disagree	Agree	Agree	Agree	No	No	No	No	No
Kongo central	Boma	21	18 to 29 years	Primary	SIngle	Other	Unemployed	Boat	Trade	Yes	0	Non	Je ne sais pas	1 dose	1	0	0	0	0	0	0									Yes	Yes	Yes	Yes	Yes	Yes	No	No	Agree	Agree	Agree	Agree	No	No	No	Yes	No
Kongo central	Boma	55	45 to 59 years	None	Married	Catholicism	Other	Vehicle	Other	Yes	0	Oui	Je ne sais pas	1 dose	0	1	0	0	0	0	0									Yes	Yes	Yes	No	Yes	No	Don't know	Don't know	Agree	Agree	Agree	Agree	Yes	Yes	No	Yes	No
Kongo central	Boma	57	45 to 59 years	Tertiary	Married	Other	Other	Vehicle	Family visit	No	1	Non										0	0	0	0	1	0	0	0	Yes	Yes	Yes	Don't know	No	Don't know	Don't know	Don't know	Agree	Agree	Agree	Agree	No	Yes	No	Yes	No
Kongo central	Boma	42	30 to 44 years	Secondary	Other	Other	Trader	Vehicle	Other	No	1	Non										0	0	1	0	1	0	1	0	No	No	No	No	No	Yes	Don't know	No	Disagree	Disagree	Disagree	Disagree	No	No	No	No	No
Kongo central	Boma	33	30 to 44 years	Primary	Married	Catholicism	Unemployed	Vehicle	Trade	No	1	Oui										0	0	0	0	1	0	0	0	No	No	Don't know	No	Don't know	Yes	Yes	Yes	Agree	Agree	Agree	Disagree	No	Yes	No	Yes	No
Kongo central	Boma	45	45 to 59 years	Secondary	Married	Other	Trader	Vehicle	Trade	Yes	0	Non	Johnson & Johnson	1 dose	0	0	0	1	0	0	0									Yes	Yes	Yes	Yes	Yes	Yes	Yes	Yes	Agree	Agree	Agree	Agree	Yes	Yes	No	Yes	No
Kongo central	Boma	30	30 to 44 years	Primary	SIngle	Catholicism	Other	Vehicle	Trade	No	1	Non										0	0	1	0	0	0	0	0	Yes	Yes	Yes	Yes	Don't know	Yes	No	No	Agree	Agree	Agree	Disagree	No	Yes	No	Yes	No
Kongo central	Boma	32	30 to 44 years	Secondary	SIngle	Protestant	Other	Vehicle	Work	No	1	Non										0	0	1	1	0	0	1	0	No	No	No	Yes	Yes	Don't know	Don't know	No	Disagree	Disagree	Disagree	Disagree	No	No	No	No	No
Kongo central	Boma	39	30 to 44 years	Secondary	Married	Protestant	Trader	Vehicle	Trade	No	1	Non										0	0	0	0	1	0	0	0	Don't know	Don't know	Don't know	Don't know	Don't know	Don't know	Don't know	Don't know	Disagree	Disagree	Disagree	Undecided	No	No	No	No	No
Kongo central	Boma	37	30 to 44 years	Primary	Married	Catholicism	Other	Vehicle	Trade	No	1	Non										0	0	0	0	1	0	0	0	Don't know	Don't know	Don't know	Don't know	No	Yes	Don't know	Don't know	Disagree	Agree	Disagree	Agree	No	No	No	No	No
Kongo central	Boma	36	30 to 44 years	Tertiary	SIngle	Other	Other	Vehicle	Trade	No	1	Non										0	0	1	0	0	0	0	0	No	Don't know	Don't know	Don't know	No	Yes	No	No	Disagree	Disagree	Disagree	Undecided	No	No	No	No	No
Kongo central	Boma	23	18 to 29 years	Secondary	SIngle	Protestant	Unemployed	Vehicle	To study	No	1	Non										1	0	1	0	0	0	0	0	Don't know	Don't know	Don't know	No	No	Yes	No	No	Disagree	Disagree	Disagree	Disagree	No	No	No	No	No
Kongo central	Boma	32	30 to 44 years	Primary	Married	Catholicism	Unemployed	Boat	Work	Yes	0	Non	Johnson & Johnson	1 dose	0	0	0	1	0	0	0									Don't know	Yes	Yes	Yes	No	Yes	Don't know	No	Agree	Agree	Agree	Agree	No	No	No	Yes	No
Kongo central	Boma	29	18 to 29 years	Secondary	SIngle	Protestant	Unemployed	Boat	Trade	Yes	0	Non	Johnson & Johnson	1 dose	0	0	0	1	0	0	0									Yes	Don't know	Yes	Yes	No	Yes	Don't know	Don't know	Agree	Disagree	Agree	Agree	No	No	No	Yes	No
Kongo central	Boma	33	30 to 44 years	Secondary	Married	Protestant	Trader	Boat	Trade	Yes	0	Non	Astra Zeneca	2 doses	1	0	0	1	0	0	0									Yes	No	Don't know	No	Yes	No	No	No	Disagree	Agree	Agree	Agree	No	No	No	No	No
Kongo central	Boma	42	30 to 44 years	Secondary	Other	Catholicism	Unemployed	Boat	Trade	Yes	0	Oui	Astra Zeneca	2 doses	0	0	0	1	1	0	0									Yes	No	Yes	No	No	No	No	No	Agree	Agree	Disagree	Agree	No	No	No	Yes	No
Kongo central	Boma	25	18 to 29 years	Primary	SIngle	Protestant	Unemployed	Boat	Family visit	No	1	Non										0	0	1	0	0	0	0	0	Don't know	Don't know	Don't know	Don't know	No	Don't know	No	No	Disagree	Disagree	Disagree	Agree	Yes	No	No	No	Yes
Kongo central	Boma	30	30 to 44 years	Secondary	SIngle	Protestant	Trader	Boat	Trade	Yes	0	Non	Johnson & Johnson	1 dose	0	0	0	1	0	0	0									Yes	Yes	Yes	Yes	Don't know	No	No	Yes	Agree	Agree	Agree	Agree	No	No	No	Yes	No
Kongo central	Boma	45	45 to 59 years	Secondary	SIngle	Protestant	Other	Boat	Work	No	1	Non										0	0	0	0	1	0	0	0	Yes	Yes	Yes	Don't know	Don't know	No	Don't know	Don't know	Agree	Agree	Agree	Agree	No	No	No	Yes	No
Kongo central	Boma	45	45 to 59 years	Tertiary	SIngle	Other	Other	Boat	Work	Yes	0	Non	Johnson & Johnson	1 dose	1	0	0	0	0	0	0									Yes	No	Yes	Yes	Yes	No	No	Don't know	Agree	Agree	Agree	Agree	No	No	No	Yes	No
Kongo central	Boma	24	18 to 29 years	Secondary	SIngle	Other	Unemployed	Boat	Family visit	Yes	0	Non	Astra Zeneca	2 doses	1	0	0	0	0	0	0									Yes	Yes	Yes	No	Yes	Yes	No	Don't know	Agree	Agree	Agree	Agree	No	No	No	Yes	No
Kongo central	Boma	20	18 to 29 years	Secondary	SIngle	Other	Unemployed	Boat	Family visit	No	1	Non										0	0	0	0	0	0	1	0	Don't know	Don't know	Don't know	Don't know	No	No	No	Don't know	Disagree	Disagree	Disagree	Undecided	Yes	No	No	No	Yes
Kongo central	Boma	28	18 to 29 years	Secondary	SIngle	Other	Other	Boat	Family visit	Yes	0	Non	Johnson & Johnson	1 dose	1	0	0	1	0	0	0									Yes	Yes	Don't know	Yes	No	No	No	Don't know	Agree	Agree	Disagree	Agree	No	No	No	Yes	No
Kongo central	Boma	30	30 to 44 years	Primary	SIngle	Other	Other	Boat	Family visit	No	1	Non										0	0	0	0	0	0	1	0	Don't know	Don't know	No	No	Yes	No	No	Don't know	Disagree	Disagree	Disagree	Agree	Yes	No	No	Yes	Yes
Kongo central	Boma	24	18 to 29 years	Secondary	SIngle	Other	Unemployed	Boat	Family visit	No	1	Non										1	0	0	0	0	0	0	0	Don't know	Don't know	Don't know	Don't know	No	Don't know	Don't know	Don't know	Disagree	Disagree	Disagree	Disagree	Yes	No	No	Yes	Yes
Kongo central	Boma	25	18 to 29 years	Secondary	SIngle	Other	Unemployed	Boat	Family visit	No	1	Non										0	0	0	0	0	0	1	0	Don't know	Don't know	Don't know	No	Yes	No	No	Don't know	Undecided	Agree	Disagree	Agree	No	No	No	Yes	No
Kongo central	Boma	34	30 to 44 years	Primary	Other	Protestant	Unemployed	Boat	Family visit	No	1	Non										0	0	0	1	0	0	1	0	No	No	Yes	Don't know	Don't know	Yes	Don't know	Don't know	Undecided	Disagree	Disagree	Undecided	No	No	No	Yes	No
Kongo central	Boma	40	30 to 44 years	Secondary	Married	Protestant	Trader	Boat	Trade	Yes	0	Non	Johnson & Johnson	1 dose	0	1	0	1	0	0	0									Yes	Yes	Yes	Yes	No	No	Don't know	No	Agree	Agree	Disagree	Agree	No	No	No	Yes	No
Kongo central	Boma	54	45 to 59 years	Primary	Other	Catholicism	Unemployed	Boat	Work	Yes	0	Non	Johnson & Johnson	2 doses	1	1	0	0	0	0	0									Yes	Yes	Yes	No	Don't know	Yes	No	Don't know	Agree	Agree	Disagree	Agree	Yes	No	No	Yes	Yes
Kongo central	Boma	37	30 to 44 years	Primary	Married	Catholicism	Trader	Boat	Trade	Yes	0	Non	Johnson & Johnson	1 dose	0	0	0	1	0	0	0									Yes	No	Yes	Yes	No	No	No	No	Disagree	Agree	Disagree	Agree	No	No	No	No	No
Kongo central	Boma	46	45 to 59 years	Primary	Married	Protestant	Unemployed	Boat	Work	No	1	Non										0	0	0	0	1	0	0	0	Don't know	No	Don't know	Don't know	No	No	No	No	Agree	Disagree	Disagree	Disagree	No	No	No	Yes	No
Kongo central	Boma	25	18 to 29 years	Secondary	SIngle	Catholicism	Unemployed	Boat	Trade	No	1	Non										0	0	0	0	1	0	0	0	Don't know	Don't know	Don't know	No	No	Don't know	No	Don't know	Disagree	Disagree	Disagree	Disagree	No	No	No	No	No
Kongo central	Boma	39	30 to 44 years	Secondary	SIngle	Protestant	Trader	Boat	Trade	Yes	0	Non	Astra Zeneca	2 doses	0	0	1	1	0	0	0									Yes	Don't know	Don't know	No	No	No	No	Don't know	Agree	Agree	Disagree	Agree	No	No	No	Yes	No
Kongo central	Boma	47	45 to 59 years	Primary	Married	Protestant	Trader	Boat	Trade	No	1	Non										0	0	1	0	0	0	0	0	Don't know	No	Don't know	Don't know	No	Yes	Don't know	No	Disagree	Disagree	Disagree	Undecided	No	No	No	No	No
Kongo central	Boma	33	30 to 44 years	Secondary	Married	Protestant	Other	Vehicle	Work	No	1	Non										1	0	0	0	0	0	0	0	Yes	No	Don't know	No	Don't know	No	Don't know	Don't know	Disagree	Agree	Disagree	Disagree	No	No	No	No	No
Kongo central	Boma	38	30 to 44 years	Primary	SIngle	Other	Other	Vehicle	Family visit	No	1	Non										1	0	1	0	0	0	0	0	No	Don't know	Don't know	Don't know	Don't know	Yes	Don't know	Don't know	Disagree	Disagree	Disagree	Undecided	No	No	No	No	No
Kongo central	Boma	37	30 to 44 years	Secondary	SIngle	Catholicism	Unemployed	Vehicle	Family visit	No	1	Non										1	0	1	0	0	0	0	0	No	Don't know	Don't know	No	No	Yes	Don't know	No	Disagree	Disagree	Undecided	Disagree	No	No	No	No	No
Kongo central	Boma	35	30 to 44 years	Secondary	Married	Protestant	Trader	Vehicle	Trade	No	1	Non										1	0	0	0	0	0	0	0	No	Don't know	No	Don't know	No	No	No	Don't know	Undecided	Disagree	Undecided	Disagree	No	No	No	No	No
Kongo central	Boma	29	18 to 29 years	Tertiary	Married	Protestant	Healthcare worker	Vehicle	Family visit	Yes	0	Non	Johnson & Johnson	1 dose	1	0	0	0	0	0	0									Yes	Yes	Yes	Yes	No	Yes	No	No	Agree	Agree	Agree	Agree	No	No	No	Yes	No
Kongo central	Boma	20	18 to 29 years	Secondary	SIngle	Protestant	Other	Vehicle	To study	No	1	Non										0	0	1	0	0	0	0	0	Don't know	Don't know	Don't know	No	No	Yes	Don't know	No	Agree	Disagree	Disagree	Undecided	No	No	No	Yes	No
Kongo central	Boma	28	18 to 29 years	Secondary	SIngle	Other	Unemployed	Vehicle	Trade	No	1	Non										1	0	0	0	0	0	0	0	No	Don't know	Don't know	No	No	Don't know	Don't know	No	Disagree	Disagree	Disagree	Disagree	No	No	No	No	No
Kongo central	Boma	52	45 to 59 years	Tertiary	Married	Protestant	Civil servant	Vehicle	Family visit	Yes	0	Oui	Astra Zeneca	2 doses	0	0	0	0	1	0	0									Yes	Yes	Don't know	No	No	No	Don't know	Don't know	Agree	Agree	Disagree	Agree	No	No	No	Yes	No
Kongo central	Boma	36	30 to 44 years	Tertiary	Married	Protestant	Civil servant	Vehicle	Work	No	1	Non										0	0	1	0	0	0	0	0	Yes	No	No	Don't know	No	Yes	No	Don't know	Agree	Agree	Disagree	Agree	No	No	No	Yes	No
Kongo central	Boma	30	30 to 44 years	Secondary	SIngle	Catholicism	Unemployed	Vehicle	Trade	No	1	Non										0	0	1	0	0	0	1	0	Yes	Don't know	Don't know	Don't know	No	Yes	Don't know	Yes	Agree	Agree	Disagree	Agree	No	No	No	Yes	No
Kongo central	Boma	28	18 to 29 years	Secondary	SIngle	Catholicism	Unemployed	Vehicle	Trade	No	1	Non										1	0	0	0	0	0	0	0	No	No	Yes	No	Don't know	Don't know	Don't know	Don't know	Disagree	Disagree	Disagree	Disagree	No	No	No	No	No
Kongo central	Boma	34	30 to 44 years	Tertiary	Married	Protestant	Civil servant	Vehicle	Work	No	1	Non										1	0	0	0	0	0	0	0	Don't know	No	Yes	No	No	Yes	Don't know	Don't know	Agree	Disagree	Undecided	Disagree	No	No	No	Yes	No
Kongo central	Boma	19	18 to 29 years	Secondary	SIngle	Protestant	Unemployed	Vehicle	Other	No	1	Non										0	0	0	0	1	0	0	0	Yes	Don't know	No	Don't know	Don't know	No	No	No	Agree	Agree	Agree	Disagree	No	No	No	Yes	No
Kongo central	Boma	59	45 to 59 years	Primary	Married	Protestant	Unemployed	Vehicle	Other	No	1	Non										0	0	0	0	0	1	0	0	Yes	Yes	No	No	No	Yes	No	Yes	Agree	Agree	Disagree	Agree	No	No	No	Yes	No
Kongo central	Boma	24	18 to 29 years	Secondary	SIngle	Catholicism	Other	Vehicle	Other	Yes	0	Non	Astra Zeneca	1 dose	0	0	1	1	0	0	0									No	No	No	No	Don't know	Yes	Don't know	Don't know	Disagree	Agree	Disagree	Agree	Yes	No	No	No	Yes
Kongo central	Boma	35	30 to 44 years	Primary	Married	Other	Trader	Boat	Trade	Yes	0	Oui	Moderna	1 dose	0	0	0	1	0	0	0									Yes	No	No	No	No	Yes	Don't know	Don't know	Agree	Agree	Agree	Agree	Yes	No	No	Yes	Yes
Kongo central	Boma	59	45 to 59 years	Primary	Married	Other	Other	Boat	Trade	No	1	Non										1	0	0	0	0	0	0	0	Don't know	Don't know	No	Don't know	Don't know	Don't know	Don't know	Don't know	Disagree	Disagree	Disagree	Agree	Yes	No	No	Yes	Yes
Kongo central	Boma	21	18 to 29 years	Primary	SIngle	Other	Other	Boat	Other	No	1	Non										1	0	0	0	0	0	0	0	Don't know	No	Yes	Don't know	Don't know	Don't know	Don't know	Don't know	Disagree	Disagree	Undecided	Disagree	Yes	No	No	Yes	Yes
Kongo central	Boma	19	18 to 29 years	Primary	SIngle	Other	Other	Boat	Other	No	1	Non										0	0	0	0	1	0	0	0	No	Don't know	Don't know	No	No	Don't know	Don't know	Don't know	Disagree	Disagree	Undecided	Disagree	Yes	No	No	Yes	Yes
Kongo central	Boma	70	60 years and more	Primary	Other	Protestant	Other	Boat	Trade	Yes	0	Non	Johnson & Johnson	1 dose	0	1	0	0	0	0	0									Yes	Yes	Yes	Yes	Yes	No	Don't know	Don't know	Disagree	Agree	Undecided	Disagree	Yes	No	No	Yes	Yes
Kongo central	Boma	26	18 to 29 years	Tertiary	SIngle	Other	Other	Boat	Other	No	1	Non										0	0	0	0	1	0	0	0	Yes	No	Don't know	Don't know	No	Yes	No	No	Disagree	Disagree	Disagree	Disagree	No	No	No	Yes	No
Kongo central	Boma	21	18 to 29 years	Secondary	SIngle	Other	Unemployed	Boat	Other	No	1	Non										0	0	0	0	1	0	1	0	No	No	No	No	Don't know	Don't know	Don't know	Don't know	Disagree	Disagree	Disagree	Disagree	No	No	No	Yes	No
Kongo central	Boma	37	30 to 44 years	Primary	Married	Muslim	Unemployed	Boat	Other	No	1	Non										0	0	0	0	1	0	0	0	Yes	Yes	Yes	Don't know	Yes	Yes	Yes	Yes	Agree	Agree	Agree	Agree	No	No	No	Yes	No
Kongo central	Boma	44	30 to 44 years	None	Married	Other	Unemployed	Boat	Other	Yes	0	Non	Johnson & Johnson	1 dose	0	1	0	0	0	0	0									Yes	Don't know	Don't know	Don't know	No	No	Don't know	Don't know	Disagree	Agree	Disagree	Disagree	No	No	No	No	No
Kongo central	Boma	58	45 to 59 years	Primary	Married	Other	Unemployed	Boat	Other	Yes	0	Non	Johnson & Johnson	2 doses	0	1	1	1	0	0	0									Don't know	Yes	No	No	Don't know	Yes	Don't know	Don't know	Agree	Agree	Agree	Agree	Yes	No	No	Yes	Yes
Kongo central	Boma	44	30 to 44 years	Secondary	Married	Catholicism	Civil servant	Boat	Work	Yes	0	Non	Astra Zeneca	1 dose	1	0	0	0	0	0	0									Don't know	Yes	Yes	Yes	Yes	Yes	Yes	Yes	Agree	Agree	Agree	Agree	No	No	No	Yes	No
Kongo central	Boma	26	18 to 29 years	Primary	SIngle	Other	Trader	Boat	Family visit	No	1	Non										1	0	1	1	0	0	0	0	Don't know	No	Yes	Don't know	Don't know	Yes	No	No	Disagree	Disagree	Disagree	Disagree	No	No	No	No	No
Kongo central	Boma	56	45 to 59 years	Primary	Married	Protestant	Unemployed	Vehicle	Medical care	Yes	0	Non	Je ne sais pas	1 dose	0	0	0	0	1	1	0									Yes	No	Yes	Yes	No	Yes	No	Don't know	Agree	Agree	Agree	Agree	Yes	No	No	Yes	Yes
Kongo central	Boma	28	18 to 29 years	None	SIngle	Catholicism	Unemployed	Vehicle	Family visit	No	1	Non										0	1	0	0	0	0	0	0	Yes	No	No	Don't know	No	Yes	Don't know	Yes	Disagree	Disagree	Agree	Disagree	No	No	No	No	No
Kongo central	Boma	18	18 to 29 years	Primary	SIngle	Protestant	Other	Vehicle	Family visit	No	1	Oui										0	0	0	1	0	0	0	0	Don't know	No	No	No	No	Yes	Yes	Yes	Disagree	Disagree	Disagree	Disagree	No	No	No	No	No
Kongo central	Boma	31	30 to 44 years	Primary	Married	Protestant	Trader	Boat	Trade	Yes	0	Oui	Moderna	1 dose	1	1	0	1	0	0	0									Yes	Yes	Yes	Yes	No	No	No	Yes	Agree	Agree	Agree	Agree	Yes	No	No	Yes	Yes
Kongo central	Boma	24	18 to 29 years	Primary	SIngle	Other	Other	Boat	Family visit	Yes	0	Non	Johnson & Johnson	1 dose	0	1	0	1	0	0	0									Yes	Yes	Yes	Yes	Yes	Yes	No	Yes	Agree	Disagree	Disagree	Disagree	No	No	No	Yes	No
Kongo central	Boma	59	45 to 59 years	Primary	Other	Protestant	Other	Vehicle	Other	No	1	Non										0	0	0	0	1	0	0	0	Don't know	Don't know	Don't know	Don't know	Don't know	Don't know	Don't know	Don't know	Disagree	Undecided	Disagree	Disagree	No	No	No	No	No
Kongo central	Boma	57	45 to 59 years	Tertiary	Married	Protestant	Civil servant	Vehicle	Family visit	Yes	0	Non	Pfizer	2 doses	1	1	0	0	0	0	0									Yes	Yes	Yes	Yes	Yes	Yes	Yes	Yes	Agree	Agree	Agree	Agree	Yes	No	No	Yes	No
Kongo central	Boma	43	30 to 44 years	Secondary	Married	Protestant	Trader	Boat	Medical care	Yes	0	Oui	Moderna	2 doses	1	0	0	0	1	0	0									Yes	Yes	No	Yes	Yes	Yes	Yes	Yes	Agree	Agree	Agree	Disagree	Yes	No	No	Yes	No
Kongo central	Boma	32	30 to 44 years	Primary	SIngle	Other	Unemployed	Boat	Other	Yes	0	Non	Johnson & Johnson	1 dose	1	0	0	1	0	0	0									Don't know	Yes	Don't know	Yes	Yes	Yes	No	Yes	Agree	Agree	Agree	Agree	No	No	No	Yes	No
Kongo central	Boma	50	45 to 59 years	None	Married	Other	Other	Vehicle	Family visit	No	1	Non										0	0	0	0	1	0	0	0	Don't know	Don't know	Don't know	Don't know	Yes	Yes	Don't know	Yes	Disagree	Disagree	Disagree	Disagree	No	No	No	No	No
Kongo central	Boma	46	45 to 59 years	Tertiary	Married	Protestant	Healthcare worker	Vehicle	Tourism	No	1	Oui										0	0	0	0	1	0	0	1	Don't know	Don't know	No	Don't know	Yes	Yes	No	No	Agree	Agree	Agree	Disagree	No	No	No	Yes	No
Kongo central	Boma	49	45 to 59 years	Secondary	Other	Other	Civil servant	Vehicle	Work	Yes	0	Non	Je ne sais pas	1 dose	1	0	0	0	0	0	0									Yes	Yes	No	Don't know	No	Yes	No	Yes	Agree	Agree	Agree	Disagree	No	No	No	Yes	No
Kongo central	Boma	38	30 to 44 years	Secondary	SIngle	Protestant	Other	Vehicle	Trade	No	1	Non										1	0	0	0	0	0	0	0	Yes	No	No	Don't know	No	Yes	Yes	No	Disagree	Agree	Disagree	Disagree	No	No	No	No	No
Kongo central	Boma	33	30 to 44 years	Primary	SIngle	Other	Unemployed	Vehicle	Other	No	1	Non										0	1	0	0	0	0	0	0	No	Don't know	Yes	No	Don't know	No	No	Don't know	Undecided	Disagree	Undecided	Disagree	No	No	No	No	No
Kongo central	Boma	25	18 to 29 years	Primary	Married	Protestant	Other	Vehicle	Other	No	1	Non										0	0	0	0	0	1	0	0	Yes	Yes	Yes	Yes	Yes	Yes	Yes	Yes	Agree	Agree	Agree	Agree	No	No	No	Yes	No
Kongo central	Boma	50	45 to 59 years	Secondary	Married	Other	Other	Vehicle	Other	No	1	Non										0	0	1	0	0	0	0	0	Yes	Yes	No	Yes	Yes	Yes	Yes	Don't know	Undecided	Undecided	Agree	Disagree	No	No	No	No	No
Kongo central	Boma	47	45 to 59 years	Secondary	Married	Protestant	Other	Vehicle	Other	No	1	Non										0	0	0	0	0	1	0	0	Yes	Yes	Yes	Yes	Yes	Yes	Yes	Yes	Agree	Agree	Agree	Agree	No	No	No	Yes	No
Kongo central	Boma	60	60 years and more	Tertiary	Married	Catholicism	Other	Vehicle	Other	No	1	Non										0	0	0	0	1	0	0	0	Yes	Yes	Yes	Yes	Don't know	Don't know	Don't know	Yes	Agree	Agree	Agree	Agree	No	No	No	Yes	No
Kongo central	Boma	20	18 to 29 years	Primary	SIngle	Protestant	Other	Vehicle	Other	No	1	Non										0	0	1	0	0	0	0	0	Don't know	Don't know	Don't know	Don't know	Don't know	Don't know	Yes	Yes	Agree	Agree	Agree	Agree	No	No	No	Yes	No
Kongo central	Boma	23	18 to 29 years	Primary	SIngle	Other	Trader	Vehicle	Trade	No	1	Non										0	0	0	1	0	0	0	0	Don't know	Don't know	Don't know	Don't know	No	Don't know	Yes	Yes	Agree	Undecided	Undecided	Disagree	No	No	No	Yes	No
Kongo central	Boma	23	18 to 29 years	Secondary	SIngle	Protestant	Other	Vehicle	Other	No	1	Non										0	0	0	0	0	1	0	0	Yes	Yes	Yes	Don't know	Yes	Don't know	Don't know	Yes	Agree	Agree	Agree	Agree	No	No	No	Yes	No
Kongo central	Boma	28	18 to 29 years	Primary	SIngle	Protestant	Other	Vehicle	Other	No	1	Non										0	0	1	0	0	0	0	0	Yes	Yes	Yes	Don't know	No	Don't know	Yes	Don't know	Agree	Undecided	Agree	Disagree	No	No	No	Yes	No
Kongo central	Boma	25	18 to 29 years	Secondary	SIngle	Protestant	Other	Vehicle	Other	No	1	Non										0	1	0	0	0	0	0	0	Yes	Yes	Yes	Don't know	Yes	Don't know	Don't know	Yes	Agree	Agree	Agree	Disagree	No	No	No	Yes	No
Kongo central	Boma	29	18 to 29 years	Primary	Married	Protestant	Other	Vehicle	Other	No	1	Non										0	0	0	0	1	0	0	0	Yes	Don't know	Yes	Don't know	No	Don't know	Don't know	Yes	Agree	Agree	Agree	Agree	No	No	No	Yes	No
Kongo central	Boma	48	45 to 59 years	Secondary	Married	Other	Other	Vehicle	Other	No	1	Non										0	0	0	0	0	1	0	0	Yes	Don't know	Don't know	Don't know	Don't know	Don't know	Don't know	Don't know	Agree	Agree	Undecided	Disagree	No	No	No	Yes	No
Kongo central	Boma	65	60 years and more	Primary	Other	Catholicism	Trader	Vehicle	Trade	No	1	Non										0	0	0	0	0	1	0	0	Yes	Yes	Yes	Don't know	Don't know	Don't know	Don't know	Don't know	Undecided	Undecided	Undecided	Agree	No	No	No	No	No
Kongo central	Boma	30	30 to 44 years	Secondary	SIngle	Other	Other	Vehicle	Other	No	1	Non										0	0	1	0	0	0	0	0	Yes	Don't know	Yes	Don't know	Don't know	Don't know	Yes	Don't know	Agree	Disagree	Agree	Agree	No	No	No	Yes	No
Kongo central	Boma	30	30 to 44 years	Secondary	SIngle	Protestant	Other	Vehicle	Other	Yes	0	Non	Astra Zeneca	2 doses	1	0	0	0	0	0	0									Yes	Yes	Yes	Yes	No	Yes	Yes	Yes	Agree	Agree	Agree	Agree	No	No	No	Yes	No
Kongo central	Boma	25	18 to 29 years	Secondary	SIngle	Protestant	Unemployed	Vehicle	Other	Yes	0	Non	Astra Zeneca	2 doses	1	0	0	0	0	0	0									Yes	Yes	Yes	Yes	Yes	Yes	Yes	Yes	Agree	Agree	Agree	Agree	No	No	No	Yes	No
Kongo central	Boma	34	30 to 44 years	Tertiary	SIngle	Protestant	Civil servant	Vehicle	Work	Yes	0	Non	Johnson & Johnson	1 dose	1	0	0	0	0	0	0									Yes	Yes	Yes	Yes	No	Yes	Yes	Yes	Agree	Agree	Agree	Agree	Yes	No	No	Yes	No
Kongo central	Boma	49	45 to 59 years	Secondary	Married	Protestant	Trader	Vehicle	Trade	No	1	Non										0	0	0	0	1	0	0	0	Don't know	Don't know	Yes	Yes	No	Don't know	Don't know	Don't know	Agree	Agree	Agree	Agree	No	No	No	Yes	No
Kongo central	Boma	32	30 to 44 years	Secondary	SIngle	Other	Other	Vehicle	Other	No	1	Non										0	1	0	0	0	0	0	0	Don't know	Don't know	Don't know	Don't know	Don't know	Don't know	Don't know	Don't know	Undecided	Undecided	Undecided	Disagree	No	No	No	No	No
Kongo central	Boma	38	30 to 44 years	Primary	Married	Other	Trader	Vehicle	Trade	No	1	Non										0	0	0	0	0	1	0	0	Yes	Don't know	Yes	Yes	Yes	Don't know	Don't know	Yes	Agree	Agree	Agree	Agree	No	No	No	Yes	No
Kongo central	Boma	48	45 to 59 years	Secondary	Other	Other	Trader	Vehicle	Trade	No	1	Non										0	0	1	0	0	0	0	0	Don't know	Don't know	Don't know	Don't know	Yes	Don't know	Yes	Yes	Agree	Agree	Agree	Agree	No	No	No	Yes	No
Kongo central	Boma	53	45 to 59 years	Primary	Married	Catholicism	Trader	Vehicle	Trade	No	1	Non										0	0	0	0	1	0	0	0	Yes	Yes	Yes	Don't know	No	Don't know	Yes	Don't know	Agree	Agree	Agree	Disagree	No	No	No	Yes	No
Kongo central	Boma	53	45 to 59 years	Primary	Other	Protestant	Trader	Vehicle	Trade	No	1	Non										0	0	1	0	0	0	0	0	Don't know	Don't know	Don't know	Don't know	Don't know	Don't know	Don't know	Don't know	Undecided	Undecided	Undecided	Undecided	No	No	No	No	No
Kongo central	Boma	24	18 to 29 years	Secondary	SIngle	Protestant	Trader	Vehicle	Trade	No	1	Non										0	0	1	0	0	0	0	0	Don't know	Don't know	Don't know	Don't know	No	Don't know	Don't know	Yes	Agree	Undecided	Undecided	Agree	No	No	No	Yes	No
Kongo central	Boma	21	18 to 29 years	Secondary	SIngle	Other	Other	Vehicle	Other	No	1	Non										0	0	0	1	0	0	0	0	Don't know	Don't know	Don't know	Don't know	No	Don't know	Don't know	No	Agree	Undecided	Undecided	Disagree	No	No	No	Yes	No
Kongo central	Boma	43	30 to 44 years	Primary	SIngle	Catholicism	Trader	Vehicle	Trade	No	1	Non										0	0	1	0	0	0	0	0	Yes	Don't know	Don't know	Don't know	No	Don't know	Yes	Don't know	Agree	Agree	Agree	Agree	No	No	No	Yes	No
Kongo central	Boma	71	60 years and more	Secondary	Other	Protestant	Unemployed	Vehicle	Other	No	1	Non										0	0	1	0	0	0	0	0	Yes	Don't know	Don't know	Don't know	Don't know	Don't know	Don't know	Yes	Agree	Agree	Undecided	Agree	No	No	No	Yes	No
Kongo central	Boma	39	30 to 44 years	Primary	Married	Protestant	Trader	Vehicle	Trade	No	1	Non										0	0	1	0	0	0	0	0	Don't know	Don't know	No	Don't know	Don't know	Yes	Yes	Don't know	Agree	Agree	Undecided	Agree	No	No	No	Yes	No
Kongo central	Boma	21	18 to 29 years	Primary	SIngle	Catholicism	Other	Vehicle	Medical care	No	1	Non										0	0	1	0	0	0	0	0	Yes	Don't know	Yes	Don't know	Don't know	Don't know	Don't know	Don't know	Agree	Undecided	Disagree	Disagree	No	No	No	Yes	No
Kongo central	Boma	27	18 to 29 years	Secondary	Married	Catholicism	Trader	Vehicle	Medical care	No	1	Non										0	0	1	0	0	0	0	0	Yes	Don't know	Don't know	Don't know	Yes	Yes	Yes	Yes	Agree	Agree	Agree	Agree	No	No	No	Yes	No
Kongo central	Boma	39	30 to 44 years	Tertiary	Married	Catholicism	Healthcare worker	Vehicle	Medical care	Yes	0	Non	Astra Zeneca	2 doses	1	0	0	0	0	0	0									Yes	Yes	Yes	Yes	No	Yes	Yes	Yes	Agree	Agree	Agree	Agree	Yes	No	No	Yes	No
Kongo central	Boma	32	30 to 44 years	Primary	Other	Protestant	Other	Vehicle	Medical care	No	1	Non										0	0	0	0	1	0	0	0	Yes	No	Don't know	Don't know	No	Yes	Don't know	No	Agree	Agree	Agree	Agree	No	No	No	Yes	No
Kongo central	Boma	60	60 years and more	Primary	Married	Catholicism	Other	Vehicle	Medical care	Yes	0	Non	Astra Zeneca	2 doses	1	0	0	0	0	0	0									Yes	Yes	Yes	Yes	Yes	Yes	Yes	Yes	Agree	Agree	Agree	Agree	No	No	No	Yes	No
Kongo central	Boma	43	30 to 44 years	Primary	Married	Catholicism	Other	Vehicle	Medical care	Yes	0	Non	Astra Zeneca	2 doses	1	0	0	0	0	0	0									Yes	Yes	Yes	Yes	No	Yes	Yes	Yes	Agree	Agree	Agree	Agree	Yes	No	No	Yes	No
Kongo central	Boma	67	60 years and more	Primary	Married	Catholicism	Other	Vehicle	Medical care	Yes	0	Non	Astra Zeneca	1 dose	1	0	0	0	0	0	0									Yes	Yes	Yes	Yes	No	Yes	Yes	Yes	Agree	Agree	Agree	Agree	Yes	No	No	Yes	No
Kongo central	Boma	33	30 to 44 years	Primary	Married	Protestant	Trader	Vehicle	Medical care	No	1	Non										0	0	1	0	0	0	0	0	Don't know	Don't know	Don't know	Don't know	Don't know	Don't know	Don't know	Don't know	Agree	Undecided	Undecided	Disagree	No	No	No	Yes	No
Kongo central	Boma	54	45 to 59 years	Primary	Married	Other	Unemployed	Vehicle	Medical care	No	1	Non										0	0	1	0	0	0	0	0	Don't know	Don't know	Don't know	Don't know	No	Don't know	Don't know	Don't know	Agree	Undecided	Undecided	Undecided	No	No	No	Yes	No
Kongo central	Boma	63	60 years and more	Secondary	Married	Catholicism	Civil servant	Vehicle	Medical care	Yes	0	Non	Astra Zeneca	2 doses	1	0	0	0	0	0	0									Yes	Yes	Yes	Yes	No	Yes	Yes	Yes	Agree	Agree	Agree	Disagree	No	No	No	Yes	No
Kongo central	Boma	39	30 to 44 years	Tertiary	SIngle	Protestant	Healthcare worker	Vehicle	Medical care	No	1	Non										0	0	1	0	0	0	0	0	Yes	Don't know	No	No	No	Yes	Don't know	Don't know	Agree	Disagree	Disagree	Disagree	No	No	No	Yes	No
Kongo central	Boma	69	60 years and more	Secondary	Married	Protestant	Other	Vehicle	Family visit	No	1	Non										0	0	0	0	1	0	0	0	No	No	No	No	Don't know	Yes	No	No	Agree	Disagree	Disagree	Agree	No	No	No	Yes	No
Kongo central	Boma	56	45 to 59 years	Tertiary	SIngle	Catholicism	Healthcare worker	Vehicle	Medical care	No	1	Non										0	0	1	0	0	0	0	0	Yes	Yes	Yes	No	No	Don't know	No	Yes	Agree	Disagree	Agree	Agree	No	No	No	Yes	No
Kongo central	Boma	39	30 to 44 years	Tertiary	SIngle	Catholicism	Healthcare worker	Vehicle	Medical care	No	1	Non										0	0	1	0	0	0	0	0	No	Don't know	No	No	No	Yes	Don't know	Yes	Agree	Disagree	Disagree	Agree	No	No	No	Yes	No
Kongo central	Boma	26	18 to 29 years	Tertiary	SIngle	Protestant	Healthcare worker	Vehicle	To study	No	1	Oui										0	0	1	0	0	0	0	0	Yes	Yes	Yes	Yes	No	Yes	No	No	Agree	Disagree	Disagree	Disagree	No	No	No	Yes	No
Kongo central	Boma	37	30 to 44 years	Secondary	Married	Other	Trader	Vehicle	Trade	No	1	Non										0	0	0	0	0	1	0	0	Don't know	Don't know	Don't know	Don't know	Don't know	Don't know	Don't know	Don't know	Disagree	Agree	Agree	Agree	No	No	No	No	No
Kongo central	Boma	29	18 to 29 years	Secondary	SIngle	Protestant	Trader	Vehicle	Trade	Yes	0	Non	Johnson & Johnson	1 dose	1	0	0	0	0	0	0									Yes	Yes	Yes	Yes	No	Yes	Yes	Yes	Agree	Agree	Agree	Agree	No	No	No	Yes	No
Kongo central	Boma	34	30 to 44 years	Secondary	Married	Catholicism	Trader	Vehicle	Trade	No	1	Non										0	0	0	0	0	1	0	0	Yes	Yes	Yes	Yes	Don't know	Don't know	Don't know	Don't know	Agree	Agree	Agree	Agree	No	No	No	Yes	No
Kongo central	Boma	20	18 to 29 years	Primary	SIngle	Other	Other	Vehicle	Other	No	1	Non										0	0	0	0	1	0	0	0	Yes	Don't know	Don't know	Don't know	Don't know	Don't know	Don't know	Don't know	Agree	Undecided	Undecided	Agree	No	No	No	Yes	No
Kongo central	Boma	47	45 to 59 years	Secondary	Married	Protestant	Trader	Vehicle	Trade	No	1	Non										0	0	1	0	0	0	0	0	Yes	Yes	Yes	No	Yes	No	Yes	Yes	Agree	Agree	Agree	Agree	No	No	No	Yes	No
Kongo central	Boma	54	45 to 59 years	Secondary	Married	Other	Unemployed	Vehicle	Trade	No	1	Non										1	0	0	0	0	0	0	0	Don't know	Don't know	Don't know	Don't know	Don't know	No	Don't know	Don't know	Disagree	Disagree	Disagree	Disagree	No	No	No	No	No
Kongo central	Boma	30	30 to 44 years	Secondary	SIngle	Protestant	Other	Vehicle	Other	No	1	Non										1	0	0	0	0	0	0	0	Yes	Yes	Yes	Don't know	Yes	No	Yes	Don't know	Agree	Agree	Agree	Agree	No	No	No	Yes	No
Kongo central	Boma	22	18 to 29 years	None	SIngle	Protestant	Unemployed	Vehicle	Other	No	1	Non										0	0	0	0	1	0	0	0	Don't know	Don't know	No	Don't know	Yes	Don't know	Don't know	Don't know	Undecided	Undecided	Undecided	Disagree	No	No	No	No	No
Kongo central	Boma	33	30 to 44 years	Secondary	SIngle	Protestant	Other	Vehicle	Other	Yes	0	Non	Je ne sais pas	2 doses	1	0	0	0	0	0	0									Yes	Don't know	Don't know	Don't know	Yes	Yes	Yes	Yes	Agree	Agree	Agree	Agree	No	No	No	Yes	No
Kongo central	Boma	25	18 to 29 years	Tertiary	SIngle	Protestant	Other	Vehicle	Other	Yes	0	Non	Je ne sais pas	1 dose	0	1	0	0	0	0	0									Yes	Yes	Yes	Don't know	Yes	Yes	Yes	Yes	Agree	Agree	Agree	Agree	Yes	No	No	Yes	No
Kongo central	Boma	30	30 to 44 years	Secondary	SIngle	Protestant	Trader	Boat	Family visit	Yes	0	Non	Je ne sais pas	2 doses	0	0	0	1	0	0	0									Yes	No	No	Yes	Don't know	Yes	Yes	Yes	Undecided	Agree	Agree	Agree	No	No	No	No	No
Kongo central	Boma	21	18 to 29 years	Secondary	SIngle	Protestant	Unemployed	Vehicle	Tourism	Yes	0	Non	Je ne sais pas	2 doses	0	0	0	1	0	0	0									Yes	Yes	No	Don't know	No	No	Yes	Yes	Agree	Agree	Agree	Agree	No	No	No	Yes	No
Kongo central	Boma	47	45 to 59 years	Secondary	Married	Catholicism	Civil servant	Vehicle	Work	Yes	0	Non	Johnson & Johnson	1 dose	1	0	0	0	0	0	0									Yes	No	Don't know	Yes	No	No	Don't know	Yes	Agree	Agree	Agree	Agree	No	No	No	Yes	No
Kongo central	Boma	68	60 years and more	Secondary	Married	Other	Other	Boat	Family visit	No	1	Non										0	0	0	0	1	0	0	0	Yes	No	No	Don't know	Don't know	No	Yes	Don't know	Agree	Agree	Agree	Agree	No	No	No	Yes	No
Kongo central	Boma	19	18 to 29 years	Primary	SIngle	Other	Other	Vehicle	Family visit	No	1	Non										0	0	0	0	1	0	0	0	Don't know	No	Don't know	Don't know	Yes	No	Don't know	Don't know	Agree	Agree	Agree	Agree	No	No	No	Yes	No
Kongo central	Boma	24	18 to 29 years	Primary	SIngle	Other	Other	Vehicle	Family visit	No	1	Non										0	0	1	0	0	0	0	0	Yes	Yes	Don't know	Don't know	Yes	No	Yes	No	Disagree	Agree	Agree	Agree	No	No	No	No	No
Kongo central	Boma	42	30 to 44 years	Secondary	Married	Other	Trader	Boat	Family visit	No	1	Non										0	0	0	0	0	1	0	0	Don't know	No	Don't know	Yes	Yes	Don't know	Don't know	Don't know	Agree	Agree	Agree	Agree	No	No	No	Yes	No
Kongo central	Boma	36	30 to 44 years	Primary	Other	Protestant	Unemployed	Boat	Family visit	No	1	Non										0	0	1	0	0	0	0	0	No	No	Yes	Don't know	Yes	No	Don't know	No	Agree	Agree	Agree	Agree	No	No	No	Yes	No
Kongo central	Boma	31	30 to 44 years	Primary	SIngle	Other	Other	Vehicle	Work	No	1	Non										0	0	0	0	1	0	0	0	Don't know	No	Yes	Yes	Yes	No	Yes	Yes	Undecided	Agree	Agree	Agree	No	No	No	No	No
Kongo central	Boma	38	30 to 44 years	Primary	SIngle	Protestant	Other	Boat	Other	Yes	0	Non	Astra Zeneca	1 dose	1	0	0	0	0	0	0									Don't know	Don't know	Don't know	No	No	Yes	Yes	Yes	Disagree	Agree	Agree	Disagree	Yes	No	No	No	No
Kongo central	Boma	19	18 to 29 years	Primary	SIngle	Protestant	Other	Boat	Trade	No	1	Non										0	0	1	0	0	0	0	0	Don't know	No	Yes	Don't know	Yes	Don't know	Don't know	Don't know	Disagree	Agree	Disagree	Agree	Yes	No	No	No	No
Kongo central	Boma	40	30 to 44 years	Secondary	Married	Protestant	Unemployed	Boat	Trade	Yes	0	Non	Je ne sais pas	1 dose	0	1	0	0	0	0	0									Yes	No	Yes	Don't know	Yes	No	Don't know	Don't know	Agree	Agree	Agree	Agree	Yes	No	No	Yes	No
Kongo central	Boma	42	30 to 44 years	Primary	Other	Protestant	Other	Boat	Medical care	No	1	Non										0	0	1	0	0	0	0	0	Yes	No	Yes	No	No	No	Yes	No	Agree	Agree	Agree	Agree	No	No	No	Yes	No
Kongo central	Boma	30	30 to 44 years	Secondary	SIngle	Catholicism	Unemployed	Boat	Family visit	No	1	Non										1	0	0	0	0	0	0	0	Don't know	No	Yes	Don't know	No	Don't know	Yes	No	Undecided	Agree	Agree	Agree	No	No	No	No	No
Kongo central	Boma	41	30 to 44 years	Tertiary	SIngle	Catholicism	Healthcare worker	Vehicle	Family visit	Yes	0	Non	Johnson & Johnson	1 dose	1	0	0	0	0	0	0									Yes	No	No	Yes	No	No	Yes	No	Agree	Agree	Agree	Agree	No	No	No	Yes	No
Kongo central	Boma	30	30 to 44 years	Tertiary	Married	Protestant	Other	Vehicle	Other	No	1	Non										0	0	0	0	1	0	0	0	No	Don't know	Yes	Don't know	No	No	Yes	Yes	Agree	Agree	Agree	Disagree	No	No	No	Yes	No
Kongo central	Boma	28	18 to 29 years	Secondary	SIngle	Catholicism	Other	Vehicle	Family visit	No	1	Non										0	0	0	0	1	0	0	0	Yes	No	Yes	No	No	No	Yes	Yes	Agree	Agree	Agree	Agree	No	No	No	Yes	No
Kongo central	Boma	52	45 to 59 years	Tertiary	Married	Catholicism	Civil servant	Vehicle	Work	No	1	Oui										0	0	0	0	1	0	0	0	Yes	No	Yes	Yes	Yes	Yes	Don't know	Don't know	Undecided	Agree	Agree	Agree	No	No	No	No	No
Kongo central	Boma	45	45 to 59 years	Primary	Married	Protestant	Unemployed	Vehicle	Trade	No	1	Oui										0	0	1	0	0	0	0	0	Yes	Yes	Yes	Yes	Don't know	Don't know	Don't know	Don't know	Agree	Agree	Agree	Agree	No	No	No	Yes	No
Kongo central	Boma	50	45 to 59 years	Tertiary	Married	Protestant	Civil servant	Vehicle	Family visit	No	1	Non										0	0	1	0	0	0	0	0	Don't know	Don't know	Yes	Don't know	Yes	Don't know	Don't know	Don't know	Agree	Agree	Agree	Agree	No	No	No	Yes	No
Kongo central	Boma	27	18 to 29 years	Primary	Married	Protestant	Unemployed	Vehicle	Family visit	No	1	Non										0	0	0	0	1	0	0	0	Yes	Yes	Yes	Don't know	Don't know	Don't know	Don't know	Don't know	Agree	Agree	Agree	Agree	No	No	No	Yes	No
Kongo central	Boma	33	30 to 44 years	Primary	Married	Protestant	Unemployed	Vehicle	Family visit	No	1	Non										1	0	0	0	0	0	0	0	Don't know	Don't know	Don't know	Don't know	Don't know	Don't know	Don't know	Don't know	Undecided	Undecided	Undecided	Undecided	No	No	No	No	No
Kongo central	Boma	40	30 to 44 years	Secondary	Married	Other	Civil servant	Boat	Work	Yes	0	Oui	Johnson & Johnson	1 dose	1	0	0	0	0	0	0									Yes	Yes	Yes	Yes	Yes	No	Don't know	Don't know	Agree	Agree	Agree	Agree	No	No	No	Yes	No
Kongo central	Boma	40	30 to 44 years	Tertiary	Married	Protestant	Trader	Vehicle	Trade	Yes	0	Oui	Johnson & Johnson	1 dose	1	0	0	0	0	0	0									Yes	Yes	Yes	Yes	Yes	No	Don't know	Don't know	Agree	Agree	Agree	Agree	No	No	No	Yes	No
Kongo central	Boma	51	45 to 59 years	Primary	Married	Catholicism	Unemployed	Vehicle	Family visit	No	1	Non										1	0	0	0	0	0	0	0	Don't know	Don't know	Don't know	Don't know	Don't know	Don't know	Don't know	Don't know	Undecided	Disagree	Disagree	Disagree	No	No	No	No	No
Kongo central	Boma	60	60 years and more	Tertiary	Married	Protestant	Civil servant	Vehicle	Family visit	No	1	Oui										0	0	0	0	1	0	0	0	Don't know	Yes	Yes	Yes	Don't know	Don't know	Don't know	Don't know	Agree	Agree	Agree	Agree	No	No	No	Yes	No
Kongo central	Boma	26	18 to 29 years	Secondary	SIngle	Muslim	Unemployed	Vehicle	Other	No	1	Non										0	0	1	0	0	0	0	0	Don't know	Don't know	Don't know	Don't know	No	Don't know	Don't know	Don't know	Disagree	Disagree	Disagree	Disagree	Yes	No	No	No	No
Kongo central	Boma	27	18 to 29 years	Secondary	SIngle	Other	Unemployed	Vehicle	Family visit	No	1	Non										1	0	0	0	0	0	0	0	Don't know	Don't know	Yes	Don't know	Yes	Don't know	Don't know	Don't know	Disagree	Disagree	Agree	Disagree	Yes	No	No	No	No
Kongo central	Boma	27	18 to 29 years	Primary	SIngle	Catholicism	Unemployed	Vehicle	Tourism	No	1	Non										1	0	0	0	0	0	0	0	Don't know	Don't know	No	Don't know	No	Don't know	Don't know	Don't know	Disagree	Disagree	Disagree	Disagree	Yes	No	No	No	No
Kongo central	Boma	45	45 to 59 years	Secondary	Married	Catholicism	Unemployed	Vehicle	Work	No	1	Oui										0	0	0	0	1	0	0	0	Yes	Yes	Yes	Yes	Yes	Don't know	Don't know	Don't know	Agree	Agree	Agree	Agree	No	No	No	Yes	No
Kongo central	Boma	48	45 to 59 years	Secondary	Married	Catholicism	Unemployed	Vehicle	Family visit	No	1	Non										0	0	1	0	0	0	0	0	No	Don't know	Yes	Don't know	Yes	Don't know	Don't know	Don't know	Disagree	Agree	Agree	Agree	Yes	No	No	No	No
Kongo central	Boma	64	60 years and more	Primary	Married	Protestant	Unemployed	Vehicle	Family visit	Yes	0	Non	Moderna	1 dose	1	0	0	0	0	0	0									Yes	Yes	Yes	Yes	Yes	No	Don't know	Don't know	Agree	Agree	Disagree	Agree	No	No	No	Yes	No
Kongo central	Boma	43	30 to 44 years	Secondary	Other	Other	Trader	Vehicle	Trade	No	1	Non										1	0	0	0	0	0	0	0	Don't know	Don't know	Don't know	Don't know	No	Don't know	Don't know	Don't know	Disagree	Disagree	Disagree	Disagree	Yes	No	No	No	No
Kongo central	Boma	45	45 to 59 years	Primary	Married	Protestant	Unemployed	Vehicle	Family visit	No	1	Non										0	0	1	0	0	0	0	0	Don't know	Don't know	Don't know	Don't know	Don't know	Don't know	Don't know	Don't know	Disagree	Undecided	Undecided	Disagree	Yes	No	No	No	No
Kongo central	Boma	54	45 to 59 years	Tertiary	Married	Catholicism	Unemployed	Vehicle	Family visit	Yes	0	Non	Moderna	1 dose	1	0	0	0	0	0	0									Yes	No	Yes	Yes	Yes	Yes	Don't know	Don't know	Agree	Agree	Agree	Agree	No	No	No	Yes	No
Kongo central	Boma	37	30 to 44 years	Secondary	Married	Protestant	Civil servant	Vehicle	Family visit	No	1	Oui										0	0	0	0	0	1	0	0	Don't know	Yes	Yes	Yes	Yes	Don't know	Don't know	Don't know	Agree	Agree	Agree	Agree	No	No	No	Yes	No
Kongo central	Boma	32	30 to 44 years	Secondary	SIngle	Catholicism	Unemployed	Vehicle	Work	No	1	Non										0	0	0	0	1	0	0	0	Don't know	Don't know	No	Don't know	No	Don't know	Don't know	Don't know	Disagree	Disagree	Disagree	Disagree	Yes	No	No	No	No
Kongo central	Boma	23	18 to 29 years	Secondary	Married	Other	Civil servant	Vehicle	Work	No	1	Non										1	0	0	0	0	0	0	0	No	Don't know	No	No	Yes	Don't know	Don't know	Don't know	Disagree	Disagree	Disagree	Agree	Yes	No	No	No	No
Kongo central	Boma	36	30 to 44 years	Secondary	Married	Protestant	Civil servant	Vehicle	Work	No	1	Oui										0	0	0	0	0	1	0	0	Don't know	Yes	Yes	Yes	Don't know	Don't know	Don't know	Don't know	Agree	Agree	Agree	Agree	No	No	No	Yes	No
Kongo central	Boma	61	60 years and more	Primary	Married	Protestant	Unemployed	Vehicle	Work	No	1	Non										0	0	0	0	0	1	0	0	Yes	Yes	Yes	Don't know	Yes	Don't know	Don't know	Don't know	Agree	Agree	Agree	Agree	No	No	No	Yes	No
Kongo central	Boma	30	30 to 44 years	Primary	SIngle	Protestant	Unemployed	Vehicle	Family visit	No	1	Non										0	0	1	0	0	0	0	0	Don't know	Don't know	Don't know	Don't know	Don't know	Don't know	Don't know	Don't know	Disagree	Disagree	Undecided	Disagree	Yes	No	No	No	No
Kongo central	Boma	51	45 to 59 years	Secondary	Married	Protestant	Unemployed	Vehicle	Trade	No	1	Non										0	0	0	0	0	1	0	0	Don't know	Don't know	Don't know	Don't know	Yes	Don't know	Don't know	Don't know	Disagree	Agree	Agree	Agree	Yes	No	No	No	No
Kongo central	Boma	28	18 to 29 years	Secondary	Married	Protestant	Unemployed	Vehicle	Family visit	No	1	Non										0	0	0	0	0	1	0	0	Yes	Yes	No	Yes	Yes	Don't know	Don't know	Don't know	Agree	Agree	Agree	Agree	No	No	No	Yes	No
Kongo central	Boma	31	30 to 44 years	Primary	Married	Other	Unemployed	Vehicle	Tourism	Yes	0	Non	Moderna	1 dose	1	0	0	0	0	0	0									Yes	Yes	Yes	Yes	No	Yes	Don't know	Don't know	Disagree	Agree	Agree	Agree	No	No	No	No	No
Kongo central	Boma	20	18 to 29 years	Tertiary	SIngle	Protestant	Other	Vehicle	Family visit	No	1	Non										0	0	0	0	1	0	0	0	Don't know	Don't know	No	Don't know	No	Don't know	Don't know	Don't know	Disagree	Agree	Disagree	Undecided	No	No	No	No	No
Kongo central	Boma	47	45 to 59 years	Primary	Married	Protestant	Unemployed	Vehicle	Trade	No	1	Non										0	0	0	0	1	0	0	0	Yes	Yes	Don't know	Don't know	Yes	Don't know	Don't know	Don't know	Agree	Agree	Agree	Agree	No	No	No	Yes	No
Kongo central	Boma	32	30 to 44 years	Primary	Married	Other	Unemployed	Vehicle	Other	No	1	Non										0	0	0	0	1	0	0	0	Yes	Don't know	Yes	Yes	Yes	Don't know	Don't know	Don't know	Agree	Agree	Agree	Agree	No	No	No	Yes	No
Kongo central	Boma	50	45 to 59 years	Primary	Married	Protestant	Unemployed	Vehicle	Trade	No	1	Oui										0	0	0	0	0	1	0	0	Yes	Yes	Yes	Don't know	Yes	Don't know	Don't know	Don't know	Agree	Agree	Agree	Agree	No	No	No	Yes	No
Kongo central	Boma	60	60 years and more	Tertiary	Married	Other	Civil servant	Vehicle	Work	No	1	Non										0	0	0	0	0	1	0	0	Yes	Yes	Yes	Don't know	Yes	Don't know	Don't know	Don't know	Agree	Agree	Agree	Agree	No	No	No	Yes	No
Kongo central	Boma	45	45 to 59 years	Secondary	Married	Protestant	Unemployed	Vehicle	Trade	No	1	Non										0	0	0	0	0	1	0	0	Yes	Yes	Yes	Don't know	Yes	Don't know	Don't know	Don't know	Agree	Agree	Agree	Agree	No	No	No	Yes	No
Kongo central	Boma	28	18 to 29 years	Primary	SIngle	Other	Unemployed	Vehicle	Other	No	1	Non										1	0	0	0	0	0	0	0	Don't know	Don't know	Don't know	Don't know	No	Don't know	Don't know	Don't know	Disagree	Disagree	Disagree	Disagree	No	No	No	No	No
Kongo central	Boma	20	18 to 29 years	Primary	SIngle	Catholicism	Unemployed	Vehicle	Tourism	No	1	Non										0	0	1	0	0	0	0	0	Don't know	Don't know	Don't know	Don't know	No	Don't know	Don't know	Don't know	Disagree	Agree	Agree	Agree	No	No	No	No	No
Kongo central	Boma	55	45 to 59 years	Primary	Married	Protestant	Unemployed	Vehicle	Family visit	No	1	Non										0	0	0	0	0	1	0	0	Yes	Yes	Yes	No	Yes	Don't know	Don't know	Don't know	Agree	Agree	Agree	Agree	No	No	No	Yes	No
Kongo central	Boma	25	18 to 29 years	Secondary	SIngle	Muslim	Unemployed	Vehicle	Other	No	1	Non										0	0	0	0	1	0	0	0	No	No	No	Don't know	Don't know	Don't know	Don't know	Don't know	Disagree	Agree	Agree	Agree	No	No	No	No	No
Kongo central	Boma	29	18 to 29 years	Primary	SIngle	Protestant	Unemployed	Vehicle	Other	No	1	Non										0	0	0	0	0	1	0	0	Yes	Yes	Yes	Don't know	Don't know	Don't know	Don't know	Don't know	Agree	Agree	Agree	Agree	No	No	No	Yes	No
Kongo central	Boma	26	18 to 29 years	Secondary	SIngle	Protestant	Unemployed	Vehicle	Trade	No	1	Non										0	0	1	0	0	0	0	0	Yes	Yes	Yes	Don't know	Yes	Don't know	Don't know	Don't know	Agree	Agree	Agree	Agree	No	No	No	Yes	No
Kongo central	Boma	19	18 to 29 years	Primary	SIngle	Protestant	Unemployed	Vehicle	Other	No	1	Non										0	0	0	0	0	1	0	0	Yes	Yes	Yes	Don't know	Yes	Don't know	Don't know	Don't know	Agree	Agree	Agree	Agree	No	No	No	Yes	No
Kongo central	Boma	40	30 to 44 years	Secondary	Married	Catholicism	Unemployed	Vehicle	Family visit	Yes	0	Non	Moderna	1 dose	1	0	0	0	0	0	0									Yes	Yes	Yes	Yes	Yes	No	Don't know	Don't know	Agree	Agree	Agree	Agree	No	No	No	Yes	No
Kongo central	Boma	35	30 to 44 years	Primary	Married	Other	Unemployed	Vehicle	Family visit	No	1	Non										0	0	0	0	0	1	0	0	Yes	No	Yes	Don't know	Yes	Don't know	Don't know	Don't know	Agree	Agree	Agree	Agree	No	No	No	No	No
Kongo central	Boma	25	18 to 29 years	Secondary	SIngle	Protestant	Civil servant	Vehicle	Work	No	1	Oui										0	0	0	0	0	1	0	0	Yes	Yes	Yes	Don't know	Yes	Don't know	Don't know	Don't know	Agree	Agree	Agree	Agree	No	No	No	No	No
Kongo central	Boma	27	18 to 29 years	Primary	Married	Catholicism	Unemployed	Vehicle	Work	Yes	0	Non	Moderna	1 dose	1	0	0	0	0	0	0									Yes	Yes	Yes	Yes	Yes	No	Don't know	Don't know	Disagree	Agree	Disagree	Agree	No	No	No	Yes	No
Kongo central	Boma	32	30 to 44 years	Secondary	Married	Protestant	Unemployed	Vehicle	Other	No	1	Non										0	0	0	0	1	0	0	0	Don't know	Don't know	Yes	Yes	Yes	Don't know	Don't know	Don't know	Agree	Agree	Agree	Agree	No	No	No	No	No
Kongo central	Boma	32	30 to 44 years	Primary	Married	Other	Trader	Vehicle	Trade	No	1	Non										0	0	0	0	1	0	0	0	Yes	Yes	Don't know	Don't know	Yes	Yes	Don't know	Don't know	Disagree	Agree	Agree	Agree	No	No	No	Yes	No
Kongo central	Boma	40	30 to 44 years	Tertiary	SIngle	Catholicism	Unemployed	Vehicle	Other	No	1	Non										0	0	0	0	1	0	0	0	Yes	Yes	Yes	Don't know	Yes	Don't know	Don't know	Don't know	Agree	Agree	Agree	Agree	No	No	No	No	No
Kongo central	Boma	25	18 to 29 years	Primary	SIngle	Protestant	Unemployed	Vehicle	Other	No	1	Non										0	0	0	0	0	1	0	0	Yes	Yes	Yes	Don't know	Yes	Don't know	Don't know	Don't know	Agree	Agree	Agree	Agree	No	No	No	No	No
Kongo central	Boma	54	45 to 59 years	Primary	Other	Protestant	Unemployed	Vehicle	Other	Yes	0	Non	Je ne sais pas	1 dose	1	0	0	0	0	0	0									Yes	Don't know	Yes	No	Yes	Yes	Don't know	Don't know	Agree	Agree	Agree	Agree	No	No	No	No	No
Kongo central	Boma	24	18 to 29 years	Primary	Married	Protestant	Unemployed	Vehicle	Family visit	Yes	0	Non	Je ne sais pas	1 dose	1	0	0	0	0	0	0									Yes	Yes	Yes	Don't know	Yes	No	Don't know	Don't know	Agree	Agree	Disagree	Agree	No	No	No	No	No
Kongo central	Boma	35	30 to 44 years	Tertiary	Married	Protestant	Trader	Vehicle	Trade	Yes	0	Oui	Je ne sais pas	1 dose	1	0	0	0	0	0	0									Yes	Yes	Yes	Yes	Don't know	Yes	Yes	Don't know	Agree	Agree	Agree	Agree	Yes	No	No	No	No
Kongo central	Boma	35	30 to 44 years	Secondary	SIngle	Catholicism	Unemployed	Vehicle	Trade	No	1	Non										0	0	0	0	1	0	0	0	Don't know	Don't know	Don't know	Don't know	Yes	Don't know	Don't know	Don't know	Agree	Undecided	Undecided	Agree	No	No	No	No	No
Kongo central	Boma	50	45 to 59 years	Secondary	Married	Protestant	Other	Vehicle	Family visit	Yes	0	Non	Johnson & Johnson	1 dose	1	0	0	0	0	0	0									No	Yes	Yes	Yes	Yes	Yes	Yes	Yes	Agree	Agree	Agree	Agree	No	No	No	No	No
Kongo central	Boma	28	18 to 29 years	Secondary	Married	Catholicism	Other	Vehicle	Family visit	Yes	0	Non	Johnson & Johnson	1 dose	1	0	0	0	0	0	0									Yes	Yes	Yes	Yes	No	Yes	Yes	Yes	Agree	Agree	Agree	Agree	No	No	No	No	No
Kongo central	Boma	35	30 to 44 years	Tertiary	SIngle	Other	Trader	Vehicle	Trade	No	1	Non										0	0	1	0	0	0	0	0	Don't know	Don't know	Don't know	Don't know	No	Don't know	Don't know	Yes	Agree	Undecided	Undecided	Disagree	No	No	No	No	No
Kongo central	Boma	53	45 to 59 years	None	Married	Protestant	Unemployed	Vehicle	Other	No	1	Non										0	0	1	0	0	0	0	0	Don't know	Don't know	Don't know	Don't know	Don't know	Don't know	Don't know	Don't know	Undecided	Undecided	Undecided	Agree	No	No	No	Yes	No
Kongo central	Boma	48	45 to 59 years	Secondary	Married	Protestant	Other	Vehicle	Other	No	1	Non										0	0	0	0	0	1	0	0	Yes	Yes	Yes	Don't know	Don't know	Don't know	Don't know	Don't know	Undecided	Undecided	Agree	Agree	No	No	No	Yes	No
Kongo central	Boma	32	30 to 44 years	Primary	Married	Protestant	Unemployed	Vehicle	Trade	No	1	Non										0	0	0	0	1	0	0	0	Yes	Yes	Yes	Don't know	No	No	Yes	Yes	Agree	Agree	Agree	Agree	No	No	No	No	No
Kongo central	Boma	42	30 to 44 years	Primary	Married	Catholicism	Other	Vehicle	Other	Yes	0	Non	Astra Zeneca	1 dose	1	0	0	0	0	0	0									Yes	Yes	Yes	Yes	No	Yes	Yes	Yes	Agree	Agree	Agree	Agree	No	No	No	No	No
Kongo central	Boma	46	45 to 59 years	Secondary	Married	Protestant	Trader	Vehicle	Trade	No	1	Non										0	0	0	0	0	1	0	0	Yes	Yes	No	Don't know	Yes	No	Yes	Don't know	Agree	Agree	Agree	Agree	No	No	No	No	No
Kongo central	Boma	54	45 to 59 years	Primary	Married	Protestant	Other	Vehicle	Medical care	No	1	Non										0	0	0	0	0	1	0	0	Yes	No	Yes	Don't know	No	Yes	Yes	Yes	Agree	Agree	Agree	Agree	No	No	No	No	No
Kongo central	Boma	67	60 years and more	Tertiary	Married	Protestant	Unemployed	Vehicle	Medical care	No	1	Non										0	0	0	0	0	1	0	0	Yes	Yes	Yes	Don't know	No	Yes	Don't know	Yes	Agree	Agree	Agree	Agree	No	No	No	No	No
Kongo central	Boma	65	60 years and more	Primary	Married	Catholicism	Unemployed	Vehicle	Medical care	Yes	0	Non	Astra Zeneca	1 dose	1	0	0	0	0	0	0									Yes	Yes	Yes	No	No	No	Yes	Yes	Agree	Agree	Agree	Agree	Yes	No	No	No	No
Kongo central	Boma	37	30 to 44 years	Primary	Married	Protestant	Other	Vehicle	Medical care	No	1	Non										0	0	0	0	0	1	0	0	Yes	Yes	Yes	Don't know	No	Don't know	Yes	Yes	Agree	Agree	Agree	Agree	No	No	No	No	No
Kongo central	Boma	47	45 to 59 years	Tertiary	Married	Other	Healthcare worker	Vehicle	Medical care	No	1	Non										0	0	1	0	0	0	0	0	Yes	Yes	Yes	No	No	Yes	Yes	Don't know	Agree	Agree	Agree	Agree	No	No	No	No	No
Kongo central	Boma	25	18 to 29 years	Secondary	SIngle	Protestant	Other	Vehicle	Medical care	No	1	Non										0	0	0	0	1	0	0	0	Don't know	Don't know	Don't know	Don't know	Don't know	Don't know	Don't know	Don't know	Agree	Agree	Agree	Agree	No	No	No	No	No
Kongo central	Boma	27	18 to 29 years	Secondary	SIngle	Other	Trader	Vehicle	Medical care	No	1	Non										0	0	0	0	1	0	0	0	Yes	Don't know	Don't know	Don't know	Yes	Don't know	Don't know	Don't know	Undecided	Disagree	Agree	Agree	No	No	No	Yes	No
Kongo central	Boma	44	30 to 44 years	Primary	Married	Catholicism	Other	Vehicle	Other	No	1	Non										0	0	0	0	0	1	0	0	Yes	Yes	Yes	Yes	Yes	Yes	Yes	Yes	Agree	Agree	Agree	Agree	No	No	No	No	No
Kongo central	Boma	47	45 to 59 years	Tertiary	Married	Other	Healthcare worker	Vehicle	Other	Yes	0	Non	Johnson & Johnson	1 dose	1	1	0	0	0	0	0									Yes	Yes	Yes	Yes	No	Yes	Yes	Yes	Agree	Agree	Agree	Agree	No	No	No	No	No
Kongo central	Boma	30	30 to 44 years	Tertiary	SIngle	Catholicism	Unemployed	Vehicle	To study	No	1	Non										0	0	0	0	1	0	0	0	Yes	No	Yes	No	No	Yes	Yes	Don't know	Agree	Agree	Agree	Agree	No	No	No	No	No
Kongo central	Boma	49	45 to 59 years	Primary	Other	Other	Unemployed	Vehicle	Work	No	1	Oui										0	0	1	0	0	0	0	0	Yes	Yes	Yes	Yes	No	Yes	Yes	Yes	Agree	Agree	Agree	Agree	No	No	No	No	No
Kongo central	Boma	31	30 to 44 years	Tertiary	SIngle	Protestant	Other	Vehicle	To study	No	1	Non										0	0	0	0	1	0	0	0	Yes	Yes	No	No	Yes	Yes	Yes	Yes	Agree	Disagree	Disagree	Disagree	No	No	No	No	No
Kongo central	Boma	53	45 to 59 years	Secondary	Married	Catholicism	Civil servant	Vehicle	Family visit	No	1	Non										0	0	0	0	0	1	0	0	Don't know	Don't know	Don't know	Don't know	No	Yes	Don't know	Don't know	Agree	Agree	Agree	Agree	No	No	No	No	No
Kongo central	Boma	56	45 to 59 years	None	Married	Catholicism	Civil servant	Vehicle	Other	No	1	Non										0	0	0	0	1	0	0	0	Don't know	Don't know	Don't know	Don't know	Don't know	Don't know	Don't know	Yes	Agree	Agree	Agree	Agree	No	No	No	No	No
Kongo central	Boma	70	60 years and more	Primary	Married	Protestant	Civil servant	Vehicle	Medical care	No	1	Non										0	0	0	0	1	0	0	0	Yes	Don't know	Don't know	Don't know	Don't know	Don't know	Don't know	Don't know	Agree	Agree	Undecided	Agree	No	No	No	No	No
Kongo central	Boma	39	30 to 44 years	Primary	Married	Catholicism	Other	Boat	Medical care	No	1	Non										0	0	1	0	0	0	0	0	Yes	Yes	Don't know	Don't know	Don't know	Don't know	Don't know	Don't know	Undecided	Undecided	Undecided	Undecided	No	No	No	No	No
Kongo central	Boma	38	30 to 44 years	Tertiary	Married	Catholicism	Civil servant	Vehicle	Medical care	No	1	Non										0	0	0	0	1	0	0	0	Yes	Don't know	Don't know	Don't know	Don't know	Don't know	Don't know	Don't know	Agree	Agree	Agree	Agree	No	No	No	No	No
Kongo central	Boma	32	30 to 44 years	Secondary	SIngle	Catholicism	Civil servant	Vehicle	To study	No	1	Non										0	0	1	0	0	0	0	0	Don't know	Don't know	Don't know	Don't know	No	Don't know	Don't know	Don't know	Disagree	Undecided	Undecided	Agree	No	No	No	No	No
Kongo central	Boma	43	30 to 44 years	Tertiary	Married	Catholicism	Civil servant	Vehicle	Medical care	No	1	Non										0	0	1	0	0	0	0	0	Yes	Yes	Don't know	Don't know	No	Yes	Yes	Yes	Agree	Agree	Agree	Agree	No	No	No	No	No
Kongo central	Boma	43	30 to 44 years	Primary	Married	Other	Unemployed	Vehicle	Medical care	No	1	Non										0	0	1	0	0	0	0	0	Yes	Don't know	Don't know	Don't know	Don't know	Don't know	Don't know	No	Agree	Disagree	Undecided	Disagree	No	No	No	No	No
Kongo central	Boma	25	18 to 29 years	Secondary	Married	Catholicism	Civil servant	Vehicle	Medical care	No	1	Non										0	0	0	0	0	1	0	0	Yes	Don't know	Don't know	Don't know	No	Don't know	Don't know	Yes	Agree	Agree	Agree	Agree	No	No	No	No	No
Kongo central	Boma	33	30 to 44 years	Tertiary	Married	Protestant	Healthcare worker	Vehicle	Work	No	1	Non										0	0	1	0	0	0	0	0	Don't know	Yes	No	Don't know	No	Yes	Yes	No	Disagree	Disagree	Disagree	Disagree	No	No	No	No	No
Kongo central	Boma	34	30 to 44 years	Tertiary	SIngle	Catholicism	Civil servant	Vehicle	To study	No	1	Non										0	0	1	0	0	0	0	0	Yes	Yes	Yes	Don't know	No	Don't know	Don't know	Don't know	Undecided	Disagree	Disagree	Agree	No	No	No	No	No
Kongo central	Boma	38	30 to 44 years	Tertiary	SIngle	Protestant	Civil servant	Vehicle	Family visit	No	1	Non										0	0	0	1	0	0	0	0	Yes	No	Don't know	Don't know	Don't know	Yes	Yes	Don't know	Agree	Disagree	Agree	Agree	No	No	No	No	No
Kongo central	Boma	37	30 to 44 years	Tertiary	SIngle	Catholicism	Civil servant	Vehicle	To study	No	1	Non										0	0	1	0	0	0	0	0	Yes	Yes	Yes	No	Don't know	Don't know	Yes	Yes	Agree	Agree	Agree	Agree	No	No	No	No	No
Kongo central	Boma	39	30 to 44 years	Tertiary	SIngle	Catholicism	Civil servant	Vehicle	To study	No	1	Non										0	0	1	0	0	0	0	0	Yes	Yes	Yes	Don't know	No	Yes	Yes	Yes	Disagree	Disagree	Agree	Agree	No	No	No	No	No
Kongo central	Boma	31	30 to 44 years	Tertiary	Married	Other	Civil servant	Vehicle	To study	No	1	Non										0	0	0	1	0	0	0	0	Don't know	Don't know	Don't know	Don't know	No	Yes	No	No	Disagree	Disagree	Disagree	Disagree	No	No	No	No	No
Kongo central	Boma	32	30 to 44 years	Secondary	SIngle	Protestant	Trader	Vehicle	Trade	No	1	Non										0	0	0	0	1	0	0	0	Don't know	Don't know	Don't know	Don't know	Don't know	Don't know	Don't know	Don't know	Agree	Undecided	Undecided	Disagree	No	No	No	No	No
Kongo central	Boma	24	18 to 29 years	Secondary	SIngle	Catholicism	Trader	Vehicle	Trade	No	1	Non										0	0	1	0	0	0	0	0	Don't know	Don't know	Don't know	Don't know	No	Don't know	Don't know	Don't know	Undecided	Undecided	Undecided	Disagree	No	No	No	No	No
Kongo central	Boma	29	18 to 29 years	Secondary	SIngle	Protestant	Unemployed	Vehicle	Family visit	Yes	0	Non	Je ne sais pas	2 doses	0	0	1	0	0	0	0									Don't know	Don't know	Don't know	No	No	No	No	Don't know	Disagree	Disagree	Disagree	Disagree	Yes	No	No	No	No
Kongo central	Boma	23	18 to 29 years	Secondary	SIngle	Protestant	Civil servant	Vehicle	Trade	No	1	Non										0	1	0	0	0	0	0	0	No	No	Yes	Don't know	No	No	No	No	Agree	Disagree	Disagree	Agree	No	No	No	No	No
Kongo central	Boma	41	30 to 44 years	Primary	Married	Protestant	Other	Vehicle	Family visit	No	1	Non										0	0	0	0	0	1	0	0	No	Don't know	Don't know	No	No	Yes	No	Don't know	Agree	Agree	Disagree	Agree	No	No	No	No	No
Kongo central	Boma	29	18 to 29 years	None	SIngle	Other	Unemployed	Vehicle	Trade	No	1	Non										1	0	1	0	0	0	0	0	Don't know	Don't know	Don't know	Don't know	No	Yes	No	Don't know	Disagree	Disagree	Disagree	Disagree	No	No	No	No	No
Kongo central	Boma	28	18 to 29 years	Secondary	SIngle	Other	Other	Vehicle	Family visit	Yes	0	Non	Je ne sais pas	2 doses	1	0	0	0	0	0	0									No	Don't know	Don't know	No	No	Yes	Don't know	No	Agree	Agree	Agree	Agree	No	No	No	No	No
Kongo central	Boma	33	30 to 44 years	Tertiary	SIngle	Protestant	Civil servant	Vehicle	Family visit	No	1	Non										1	0	0	1	0	0	0	0	No	Don't know	No	Don't know	No	Yes	Don't know	Don't know	Disagree	Disagree	Undecided	Disagree	No	No	No	No	No
Kongo central	Boma	24	18 to 29 years	Primary	SIngle	Protestant	Unemployed	Vehicle	Trade	No	1	Non										0	0	1	0	0	0	0	0	Don't know	Don't know	Don't know	No	No	No	No	Don't know	Agree	Agree	Disagree	Agree	No	No	No	No	No
Kongo central	Boma	53	45 to 59 years	Secondary	Married	Protestant	Other	Vehicle	Work	No	1	Oui										1	0	0	0	0	0	0	0	No	Don't know	Don't know	Don't know	No	Yes	Don't know	No	Agree	Disagree	Disagree	Disagree	No	No	No	No	No
Kongo central	Boma	55	45 to 59 years	Secondary	Married	Protestant	Other	Vehicle	Work	No	1	Non										0	0	0	0	1	0	0	0	No	No	Yes	Don't know	No	No	No	Yes	Agree	Agree	Disagree	Agree	No	No	No	No	No
Kongo central	Boma	27	18 to 29 years	Secondary	SIngle	Protestant	Trader	Vehicle	Trade	No	1	Non										1	0	0	0	0	0	0	0	No	No	No	Don't know	No	No	No	No	Disagree	Disagree	Disagree	Disagree	No	No	No	No	No
Kongo central	Boma	38	30 to 44 years	Primary	SIngle	Protestant	Unemployed	Vehicle	Trade	No	1	Non										0	0	0	1	0	0	0	0	No	Don't know	Don't know	Don't know	Don't know	No	No	No	Undecided	Disagree	Disagree	Disagree	No	No	No	No	No
Kongo central	Boma	34	30 to 44 years	Secondary	Married	Catholicism	Trader	Boat	Trade	Yes	0	Non	Johnson & Johnson	1 dose	0	0	0	1	0	0	0									Yes	No	Yes	No	No	No	No	Don't know	Agree	Agree	Disagree	Agree	No	No	No	No	No
Kongo central	Boma	52	45 to 59 years	Primary	Married	Protestant	Unemployed	Boat	Trade	Yes	0	Non	Je ne sais pas	1 dose	1	0	0	0	0	0	0									No	No	Don't know	Yes	Yes	Yes	No	Don't know	Undecided	Agree	Disagree	Agree	No	No	No	No	No
Kongo central	Boma	35	30 to 44 years	Tertiary	Married	Protestant	Healthcare worker	Boat	Family visit	Yes	0	Non	Johnson & Johnson	1 dose	1	0	0	0	0	0	0									Yes	Yes	Yes	No	No	No	No	No	Agree	Agree	Agree	Agree	No	No	No	No	No
Kongo central	Boma	35	30 to 44 years	Secondary	SIngle	Protestant	Trader	Boat	Trade	No	1	Non										0	0	1	0	0	0	0	0	No	No	No	No	No	Yes	No	No	Disagree	Disagree	Disagree	Disagree	No	No	No	No	No
Kongo central	Boma	38	30 to 44 years	Secondary	Married	Protestant	Unemployed	Vehicle	Family visit	Yes	0	Non	Je ne sais pas	1 dose	0	0	0	1	0	0	0									No	Don't know	No	Yes	No	Yes	No	Don't know	Disagree	Agree	Disagree	Agree	No	No	No	No	No
Kongo central	Boma	60	60 years and more	Secondary	Other	Other	Trader	Vehicle	Trade	Yes	0	Non	Johnson & Johnson	1 dose	1	0	0	1	0	1	0									Yes	Don't know	Yes	Yes	No	No	No	No	Agree	Agree	Disagree	Agree	No	No	No	No	No
Kongo central	Boma	39	30 to 44 years	Secondary	Married	Protestant	Other	Vehicle	Work	No	1	Non										0	0	0	0	0	1	0	0	Don't know	Don't know	Don't know	Don't know	No	No	Don't know	No	Agree	Agree	Disagree	Agree	No	No	No	No	No
Kongo central	Boma	63	60 years and more	Primary	Married	Catholicism	Other	Vehicle	Work	No	1	Non										0	0	1	0	0	0	0	0	No	Don't know	Don't know	Don't know	Don't know	Yes	No	No	Agree	Disagree	Disagree	Agree	No	No	No	No	No
Kongo central	Boma	26	18 to 29 years	Secondary	SIngle	Other	Unemployed	Vehicle	Family visit	Yes	0	Non	Johnson & Johnson	1 dose	1	0	0	0	0	0	0									Yes	Yes	Yes	Yes	Don't know	No	No	Don't know	Agree	Agree	Disagree	Agree	No	No	No	No	No
Kongo central	Boma	48	45 to 59 years	Secondary	Married	Protestant	Civil servant	Vehicle	Work	Yes	0	Non	Johnson & Johnson	1 dose	1	0	0	1	0	0	0									Yes	Don't know	Yes	Yes	No	No	No	No	Agree	Agree	Agree	Agree	No	No	No	No	No
Kongo central	Boma	22	18 to 29 years	Primary	SIngle	Catholicism	Other	Vehicle	Work	Yes	0	Non	Johnson & Johnson	1 dose	1	0	0	0	0	1	0									Yes	No	No	Don't know	Yes	No	Yes	Yes	Agree	Agree	Agree	Agree	No	No	No	No	No
Kongo central	Boma	35	30 to 44 years	Tertiary	Married	Protestant	Trader	Vehicle	Trade	No	1	Non										0	1	0	0	0	0	0	0	Yes	No	Don't know	No	No	No	No	No	Agree	Disagree	Disagree	Agree	No	No	No	No	No
Kongo central	Boma	32	30 to 44 years	Tertiary	SIngle	Catholicism	Civil servant	Vehicle	Work	Yes	0	Non	Astra Zeneca	2 doses	1	0	0	0	0	0	0									Yes	No	Yes	No	No	Yes	No	No	Agree	Agree	Undecided	Agree	No	No	No	No	No
Kongo central	Boma	26	18 to 29 years	Primary	Married	Catholicism	Unemployed	Vehicle	Family visit	No	1	Non										0	0	0	0	1	0	0	0	No	Don't know	Yes	Don't know	Yes	Yes	Don't know	Don't know	Agree	Disagree	Disagree	Disagree	No	No	No	No	No
Kongo central	Boma	34	30 to 44 years	Primary	Married	Catholicism	Unemployed	Vehicle	Family visit	No	1	Non										0	0	0	0	0	1	0	0	No	Don't know	Don't know	Don't know	Yes	No	No	Don't know	Disagree	Disagree	Undecided	Agree	No	No	No	No	No
Kongo central	Boma	29	18 to 29 years	Secondary	SIngle	Protestant	Trader	Vehicle	Trade	No	1	Non										1	0	1	0	0	0	0	0	Yes	Don't know	Don't know	Don't know	No	Yes	No	No	Disagree	Disagree	Disagree	Disagree	No	No	No	No	No
Kongo central	Boma	27	18 to 29 years	Tertiary	SIngle	Catholicism	Other	Vehicle	To study	No	1	Non										0	0	1	0	0	0	0	0	Yes	No	No	No	Yes	Don't know	Don't know	Don't know	Disagree	Agree	Agree	Agree	No	No	No	No	No
Kongo central	Boma	25	18 to 29 years	Secondary	SIngle	Protestant	Other	Vehicle	Work	No	1	Oui										0	0	1	0	0	0	0	0	Don't know	Don't know	Yes	Yes	Yes	Don't know	Don't know	Don't know	Agree	Agree	Agree	Agree	No	No	No	No	No
Kongo central	Boma	42	30 to 44 years	Secondary	Married	Other	Civil servant	Vehicle	Work	No	1	Non										0	0	0	0	0	1	0	0	Yes	Yes	No	Don't know	Yes	Don't know	Don't know	Don't know	Agree	Agree	Agree	Agree	No	No	No	No	No
Kongo central	Boma	33	30 to 44 years	Tertiary	SIngle	Protestant	Unemployed	Vehicle	Family visit	No	1	Non										0	0	0	0	0	1	0	0	Yes	Yes	Yes	Don't know	Don't know	Don't know	Don't know	Don't know	Agree	Agree	Agree	Agree	No	No	No	No	No
Kongo central	Boma	53	45 to 59 years	Secondary	Married	Other	Unemployed	Vehicle	Work	No	1	Non										0	0	0	0	0	1	0	0	Yes	No	Yes	Don't know	Yes	Don't know	Don't know	Don't know	Agree	Agree	Agree	Agree	No	No	No	No	No
Kongo central	Boma	35	30 to 44 years	Primary	Married	Other	Unemployed	Vehicle	Other	No	1	Non										0	0	0	0	0	1	0	0	Yes	Yes	Yes	Don't know	Yes	Don't know	Don't know	Don't know	Agree	Agree	Agree	Agree	No	No	No	No	No
Kongo central	Boma	28	18 to 29 years	Secondary	SIngle	Other	Trader	Vehicle	Family visit	No	1	Non										1	0	0	0	0	0	0	0	No	No	Don't know	Don't know	No	Don't know	Don't know	Don't know	Disagree	Undecided	Undecided	Disagree	No	No	No	No	No
Kongo central	Boma	30	30 to 44 years	Secondary	SIngle	Protestant	Trader	Vehicle	Trade	Yes	0	Non	Johnson & Johnson	1 dose	1	0	0	0	0	0	0									Yes	Yes	Yes	No	Yes	Yes	Don't know	Don't know	Agree	Agree	Agree	Agree	No	No	No	No	No
Kongo central	Boma	30	30 to 44 years	Primary	SIngle	Other	Unemployed	Vehicle	Trade	No	1	Non										0	0	0	1	0	0	0	0	Yes	Don't know	Yes	Don't know	Yes	Don't know	Don't know	Don't know	Agree	Agree	Disagree	Disagree	No	No	No	No	No
Kongo central	Boma	45	45 to 59 years	None	SIngle	Other	Unemployed	Vehicle	Trade	No	1	Non										0	0	0	0	0	1	0	0	Don't know	Don't know	Yes	Don't know	Yes	Don't know	Don't know	Don't know	Disagree	Agree	Disagree	Undecided	No	No	No	No	No
Kongo central	Boma	35	30 to 44 years	Primary	Married	Catholicism	Trader	Vehicle	Trade	No	1	Non										0	0	0	0	1	0	0	0	Yes	Yes	Yes	Yes	Yes	Don't know	Don't know	Don't know	Agree	Agree	Agree	Agree	No	No	No	No	No
Kongo central	Boma	35	30 to 44 years	Secondary	Married	Catholicism	Trader	Vehicle	Trade	No	1	Non										0	0	0	0	0	1	0	0	Yes	Don't know	Don't know	Don't know	Don't know	Don't know	Don't know	Don't know	Disagree	Agree	Disagree	Disagree	No	No	No	No	No
Kongo central	Boma	32	30 to 44 years	Primary	Married	Protestant	Other	Vehicle	Work	No	1	Non										0	0	1	0	0	0	0	0	Don't know	Don't know	No	Don't know	No	Don't know	Don't know	Don't know	Undecided	Agree	Disagree	Disagree	No	No	No	No	No
Kongo central	Boma	52	45 to 59 years	Primary	Other	Catholicism	Unemployed	Vehicle	Trade	No	1	Non										0	0	0	0	0	1	0	0	Yes	Yes	Yes	Don't know	Yes	Don't know	Don't know	Don't know	Agree	Agree	Disagree	Agree	No	No	No	No	No
Kongo central	Boma	45	45 to 59 years	Secondary	Married	Muslim	Other	Vehicle	Work	No	1	Non										0	0	0	0	0	1	0	0	Don't know	No	Yes	No	Yes	Don't know	Don't know	Don't know	Disagree	Agree	Disagree	Agree	No	No	No	No	No
Kongo central	Boma	36	30 to 44 years	Secondary	Married	Other	Unemployed	Vehicle	Family visit	No	1	Non										0	0	0	0	1	0	0	0	Don't know	No	No	Don't know	No	Don't know	Don't know	Don't know	Disagree	Agree	Disagree	Agree	No	No	No	No	No
Kongo central	Boma	30	30 to 44 years	Secondary	Married	Other	Unemployed	Vehicle	Work	No	1	Non										0	0	0	0	1	0	0	0	No	Yes	No	Don't know	Don't know	Don't know	Don't know	Don't know	Disagree	Disagree	Disagree	Disagree	No	No	No	No	No
Kongo central	Boma	39	30 to 44 years	Primary	Married	Protestant	Other	Vehicle	Work	No	1	Non										0	0	0	0	1	0	0	0	Yes	No	Yes	Don't know	Yes	Don't know	Don't know	Don't know	Agree	Agree	Agree	Agree	No	No	No	No	No
Kongo central	Boma	33	30 to 44 years	Primary	Married	Protestant	Other	Vehicle	Work	No	1	Non										0	0	0	0	0	1	0	0	Don't know	Don't know	Don't know	Don't know	Yes	Don't know	Don't know	Don't know	Agree	Agree	Agree	Agree	No	No	No	No	No
Kongo central	Boma	47	45 to 59 years	Secondary	Married	Catholicism	Unemployed	Vehicle	Work	No	1	Non										0	0	0	0	0	1	0	0	Yes	Yes	Yes	Don't know	Yes	Don't know	Don't know	Don't know	Agree	Agree	Agree	Agree	No	No	No	No	No
Kongo central	Boma	46	45 to 59 years	Secondary	Married	Other	Unemployed	Vehicle	Work	No	1	Non										0	0	0	0	1	0	0	0	Yes	No	Yes	Don't know	No	Don't know	Don't know	Don't know	Agree	Agree	Agree	Agree	No	No	No	No	No
Kongo central	Boma	38	30 to 44 years	Primary	Married	Protestant	Unemployed	Vehicle	Work	No	1	Non										0	0	0	0	1	0	0	0	Don't know	Yes	Don't know	Yes	Yes	Don't know	Don't know	Don't know	Agree	Agree	Agree	Agree	No	No	No	No	No
Kongo central	Boma	41	30 to 44 years	Secondary	Married	Protestant	Unemployed	Vehicle	Work	No	1	Non										0	0	0	0	1	0	0	0	Don't know	Yes	Yes	Don't know	Yes	Don't know	Don't know	Don't know	Agree	Agree	Agree	Disagree	No	No	No	No	No
Kongo central	Boma	53	45 to 59 years	Primary	Married	Other	Unemployed	Vehicle	Work	No	1	Non										1	0	0	0	0	0	0	0	Don't know	Don't know	Don't know	Don't know	No	Don't know	Don't know	Don't know	Disagree	Undecided	Disagree	Disagree	No	No	No	No	No
Kongo central	Boma	46	45 to 59 years	Primary	Married	Protestant	Unemployed	Vehicle	Trade	No	1	Non										0	0	0	0	0	1	0	0	Don't know	No	Yes	Don't know	No	Don't know	Don't know	Don't know	Agree	Undecided	Undecided	Disagree	No	No	No	No	No
Kongo central	Boma	44	30 to 44 years	Primary	Married	Other	Unemployed	Vehicle	Trade	No	1	Non										0	0	0	0	1	0	0	0	Don't know	Don't know	Yes	Don't know	No	Don't know	Don't know	Don't know	Disagree	Agree	Agree	Agree	No	No	No	No	No
Kongo central	Boma	32	30 to 44 years	Primary	Married	Protestant	Unemployed	Vehicle	Trade	No	1	Non										0	0	0	0	0	1	0	0	Yes	Yes	Yes	Don't know	Don't know	Don't know	Don't know	Don't know	Agree	Agree	Agree	Agree	No	No	No	No	No
Kongo central	Boma	43	30 to 44 years	Primary	Married	Protestant	Trader	Vehicle	Trade	Yes	0	Non	Je ne sais pas	1 dose	1	0	0	0	0	0	0									Yes	No	Yes	Don't know	Yes	No	Don't know	Don't know	Agree	Agree	Agree	Agree	Yes	No	No	No	No
Kongo central	Boma	51	45 to 59 years	Secondary	Married	Catholicism	Unemployed	Vehicle	Other	No	1	Non										0	0	0	0	0	1	0	0	Yes	Yes	Yes	Don't know	Yes	Don't know	Don't know	Don't know	Disagree	Agree	Agree	Agree	No	No	No	No	No
Kongo central	Boma	23	18 to 29 years	Secondary	SIngle	Catholicism	Other	Vehicle	Work	No	1	Non										1	0	0	0	0	0	0	0	Don't know	Don't know	No	Don't know	Don't know	Don't know	Don't know	Don't know	Disagree	Undecided	Disagree	Disagree	No	No	No	No	No
Kongo central	Boma	50	45 to 59 years	Secondary	Married	Protestant	Unemployed	Boat	Trade	No	1	Non										0	0	0	0	1	0	0	0	Yes	Don't know	Yes	Don't know	No	Don't know	Don't know	Don't know	Agree	Agree	Agree	Agree	No	No	No	No	No
Kongo central	Boma	42	30 to 44 years	Primary	Married	Catholicism	Trader	Boat	Trade	Yes	0	Non	Je ne sais pas	2 doses	0	0	0	1	0	0	0									Yes	No	Yes	Yes	Yes	Yes	Don't know	Don't know	Agree	Agree	Agree	Disagree	No	No	No	No	No
Kongo central	Boma	50	45 to 59 years	Tertiary	Married	Protestant	Civil servant	Boat	Work	No	1	Non										0	0	0	0	1	0	0	0	Don't know	Yes	Yes	Don't know	Don't know	Yes	Don't know	Don't know	Disagree	Agree	Disagree	Agree	No	No	No	No	No
Kongo central	Boma	44	30 to 44 years	Secondary	Married	Protestant	Unemployed	Boat	Trade	Yes	0	Non	Johnson & Johnson	1 dose	0	1	0	0	0	0	0									Don't know	No	Yes	Yes	Don't know	No	Don't know	Don't know	Disagree	Agree	Agree	Disagree	No	No	No	No	No
Kongo central	Boma	39	30 to 44 years	Secondary	SIngle	Catholicism	Unemployed	Boat	Trade	No	1	Non										0	0	1	0	0	0	0	0	No	Yes	Yes	Don't know	Don't know	Don't know	Don't know	Don't know	Disagree	Agree	Disagree	Agree	Yes	No	No	No	No
Kongo central	Boma	24	18 to 29 years	Primary	SIngle	Catholicism	Other	Boat	To study	No	1	Non										0	0	1	0	0	0	0	0	Yes	Don't know	Don't know	Don't know	Don't know	Don't know	Don't know	Don't know	Undecided	Undecided	Undecided	Undecided	No	No	No	No	No
Kongo central	Boma	30	30 to 44 years	Primary	Married	Protestant	Unemployed	Boat	Trade	Yes	0	Non	Je ne sais pas	2 doses	1	0	0	0	0	0	0									Yes	Yes	Yes	No	No	Yes	Don't know	Don't know	Undecided	Agree	Agree	Agree	No	No	No	No	No
Kongo central	Boma	48	45 to 59 years	Tertiary	Married	Other	Civil servant	Boat	Work	No	1	Non										0	0	0	0	0	1	0	0	Yes	Yes	Yes	Don't know	Yes	No	Don't know	Don't know	Agree	Agree	Agree	Agree	No	No	No	No	No
Kongo central	Boma	35	30 to 44 years	Primary	Married	Protestant	Trader	Boat	Trade	Yes	0	Oui	Je ne sais pas	1 dose	1	0	0	0	0	0	0									Yes	Yes	Yes	Yes	Yes	No	Don't know	Don't know	Agree	Agree	Agree	Agree	No	No	No	No	No
Kongo central	Boma	42	30 to 44 years	Secondary	Married	Catholicism	Unemployed	Boat	Work	No	1	Non										0	0	0	0	0	1	0	0	Yes	Don't know	Yes	Don't know	Yes	Don't know	Don't know	Don't know	Agree	Agree	Agree	Agree	No	No	No	No	No
Kongo central	Boma	31	30 to 44 years	Secondary	Married	Protestant	Other	Vehicle	Work	No	1	Non										0	0	0	0	1	0	0	0	Yes	No	Don't know	Don't know	Yes	No	Don't know	Yes	Agree	Agree	Agree	Disagree	No	No	No	No	No
Kongo central	Boma	60	60 years and more	Secondary	Married	Catholicism	Trader	Vehicle	Trade	Yes	0	Non	Moderna	2 doses	1	0	0	0	0	0	0									Yes	No	Yes	Yes	Yes	No	No	Yes	Agree	Agree	Agree	Agree	No	No	No	No	No
Kongo central	Boma	32	30 to 44 years	Primary	SIngle	Protestant	Other	Vehicle	Other	No	1	Non										0	0	0	0	1	0	0	0	Don't know	No	Don't know	Yes	Yes	Don't know	Don't know	No	Disagree	Disagree	Disagree	Disagree	Yes	No	No	No	No
Kongo central	Boma	33	30 to 44 years	Secondary	Married	Other	Other	Vehicle	Other	No	1	Non										1	0	0	0	0	0	0	0	Yes	No	No	Yes	Yes	Don't know	No	No	Disagree	Agree	Agree	Disagree	Yes	No	No	No	No
Kongo central	Boma	28	18 to 29 years	Tertiary	SIngle	Other	Unemployed	Vehicle	Other	No	1	Non										0	0	0	0	1	0	0	0	Yes	No	No	Yes	Yes	Don't know	Don't know	Yes	Agree	Agree	Agree	Agree	No	No	No	No	No
Kongo central	Boma	18	18 to 29 years	Tertiary	Married	Other	Unemployed	Vehicle	Trade	No	1	Non										1	0	0	0	0	0	0	0	Yes	No	Yes	No	Yes	Don't know	No	Yes	Disagree	Agree	Agree	Agree	Yes	No	No	No	No
Kongo central	Boma	56	45 to 59 years	Secondary	Married	Protestant	Trader	Vehicle	Trade	No	1	Non										1	0	0	0	0	0	0	0	Don't know	Don't know	Don't know	Don't know	Don't know	Don't know	Don't know	No	Disagree	Disagree	Disagree	Disagree	Yes	No	No	No	No
Kongo central	Boma	55	45 to 59 years	Secondary	Married	Protestant	Unemployed	Vehicle	Other	Yes	0	Non	Je ne sais pas	2 doses	1	0	0	0	0	0	0									Yes	No	Yes	Don't know	Don't know	No	Don't know	Don't know	Agree	Agree	Agree	Agree	No	No	No	No	No
Kongo central	Boma	41	30 to 44 years	Secondary	Married	Protestant	Other	Vehicle	Other	No	1	Non										0	0	0	0	0	1	0	0	Yes	No	Yes	Yes	Yes	Don't know	Yes	Yes	Agree	Agree	Agree	Agree	No	No	No	No	No
Kongo central	Boma	27	18 to 29 years	Tertiary	SIngle	Other	Healthcare worker	Vehicle	Family visit	Yes	0	Non	Johnson & Johnson	1 dose	1	0	0	0	0	0	0									Yes	Yes	Yes	Yes	No	No	No	Yes	Agree	Agree	Agree	Agree	No	No	No	No	No
Kongo central	Boma	55	45 to 59 years	Primary	Married	Other	Other	Vehicle	Other	No	1	Non										0	0	1	0	0	0	0	0	No	No	No	Yes	Yes	Don't know	Yes	Yes	Disagree	Agree	Agree	Agree	Yes	No	No	No	No
Kongo central	Boma	40	30 to 44 years	Primary	SIngle	Other	Other	Vehicle	Other	No	1	Non										0	0	0	0	1	0	0	0	No	No	No	Yes	Yes	Don't know	Yes	Yes	Agree	Agree	Agree	Agree	No	No	No	No	No
Kongo central	Boma	37	30 to 44 years	Primary	Married	Protestant	Trader	Vehicle	Trade	No	1	Non										0	0	1	0	0	0	0	0	No	No	No	Yes	Yes	Don't know	Yes	Yes	Agree	Agree	Agree	Agree	No	No	No	No	No
Kongo central	Boma	19	18 to 29 years	Secondary	SIngle	Catholicism	Other	Other	Other	No	1	Non										1	0	0	0	0	0	0	0	Don't know	No	Don't know	No	Yes	Don't know	Yes	Yes	Agree	Agree	Agree	Disagree	No	No	No	No	No
Kongo central	Boma	30	30 to 44 years	Secondary	SIngle	Other	Trader	Vehicle	Trade	No	1	Non										0	0	0	0	0	0	1	0	Yes	No	No	No	Yes	Don't know	Yes	Yes	Undecided	Agree	Agree	Undecided	No	No	No	No	No
Kongo central	Boma	34	30 to 44 years	Primary	SIngle	Catholicism	Trader	Vehicle	Trade	No	1	Non										0	0	0	0	0	1	0	0	Don't know	No	Yes	Yes	Yes	Don't know	Yes	Yes	Undecided	Agree	Agree	Agree	No	No	No	No	No
Kongo central	Boma	28	18 to 29 years	Primary	SIngle	Protestant	Trader	Boat	Trade	No	1	Non										0	0	1	0	0	0	0	0	Yes	No	No	No	Yes	Don't know	Yes	Yes	Disagree	Agree	Agree	Agree	Yes	No	No	No	No
Kongo central	Boma	23	18 to 29 years	Secondary	SIngle	Other	Trader	Vehicle	Family visit	Yes	0	Non	Je ne sais pas	1 dose	0	1	0	0	0	0	0									No	No	Don't know	No	Yes	No	Yes	Yes	Disagree	Agree	Agree	Agree	Yes	No	No	No	No
Kongo central	Boma	27	18 to 29 years	Primary	Married	Catholicism	Other	Vehicle	Other	No	1	Non										0	0	0	0	0	1	0	0	Don't know	No	Yes	Don't know	Yes	Don't know	Yes	Yes	Agree	Agree	Agree	Agree	No	No	No	No	No
Kongo central	Boma	55	45 to 59 years	Secondary	Married	Protestant	Unemployed	Vehicle	Family visit	No	1	Non										0	0	0	0	1	0	0	0	Yes	No	Yes	Yes	Yes	No	Yes	Yes	Agree	Agree	Agree	Agree	No	No	No	No	No
Kongo central	Boma	26	18 to 29 years	Primary	Married	Protestant	Unemployed	Vehicle	Trade	No	1	Non										0	0	0	0	0	1	0	0	Yes	No	Yes	Yes	Yes	No	Yes	Yes	Agree	Agree	Agree	Agree	No	No	No	No	No
Kongo central	Boma	39	30 to 44 years	Primary	SIngle	Other	Unemployed	Vehicle	Trade	No	1	Non										0	0	0	0	0	1	0	0	Don't know	No	No	Don't know	Yes	Don't know	Yes	Yes	Undecided	Agree	Agree	Agree	No	No	No	No	No
Kongo central	Boma	32	30 to 44 years	Primary	Married	Protestant	Trader	Vehicle	Trade	No	1	Non										1	0	0	0	0	0	0	0	No	No	No	Yes	Yes	Yes	Yes	Yes	Disagree	Agree	Agree	Disagree	Yes	No	No	No	No
Kongo central	Boma	29	18 to 29 years	None	SIngle	Other	Unemployed	Other	Trade	No	1	Non										0	0	1	0	0	0	0	0	No	No	No	Don't know	Yes	Don't know	Yes	Yes	Disagree	Undecided	Undecided	Disagree	Yes	No	No	No	No
Kongo central	Boma	52	45 to 59 years	Secondary	Married	Catholicism	Other	Vehicle	Other	Yes	0	Non	Johnson & Johnson	1 dose	0	1	0	0	0	0	0									Yes	No	Yes	Yes	No	No	No	No	Agree	Agree	Agree	Agree	No	No	No	No	No
Kongo central	Boma	49	45 to 59 years	Primary	Married	Other	Other	Vehicle	Other	No	1	Non										0	0	1	0	0	0	0	0	Don't know	Don't know	Don't know	Don't know	Don't know	Don't know	Don't know	Don't know	Undecided	Disagree	Undecided	Disagree	No	No	No	No	No
Kongo central	Boma	36	30 to 44 years	Primary	Married	Other	Other	Vehicle	Other	No	1	Non										0	0	1	0	0	0	0	0	No	No	Don't know	Yes	Yes	Don't know	Yes	No	Disagree	Agree	Agree	Agree	Yes	No	No	No	No
Kongo central	Boma	28	18 to 29 years	Primary	SIngle	Protestant	Other	Vehicle	Family visit	No	1	Non										0	0	0	0	0	1	0	0	Yes	No	Yes	Yes	Yes	Don't know	Yes	Yes	Undecided	Agree	Agree	Agree	No	No	No	No	No
Kongo central	Boma	39	30 to 44 years	Primary	Married	Catholicism	Unemployed	Vehicle	Family visit	Yes	0	Non	Johnson & Johnson	1 dose	1	0	0	0	0	0	0									Yes	No	Yes	Yes	Yes	No	Yes	Yes	Agree	Agree	Agree	Agree	Yes	No	No	No	No
Kongo central	Boma	36	30 to 44 years	Tertiary	SIngle	Protestant	Healthcare worker	Vehicle	Work	Yes	0	Non	Johnson & Johnson	1 dose	1	0	0	0	0	0	0									Yes	No	No	Yes	Yes	No	Yes	Yes	Agree	Agree	Agree	Agree	No	No	No	No	No
Kongo central	Boma	30	30 to 44 years	Primary	SIngle	Catholicism	Trader	Vehicle	Trade	No	1	Non										0	0	0	0	1	0	0	0	Don't know	Yes	Yes	Yes	Don't know	No	Don't know	No	Agree	Agree	Agree	Agree	No	No	No	No	No
Kongo central	Boma	20	18 to 29 years	Secondary	SIngle	Other	Unemployed	Vehicle	Other	No	1	Non										0	0	0	0	1	0	0	0	Yes	Yes	No	Don't know	Don't know	No	Don't know	Don't know	Agree	Agree	Agree	Agree	No	No	No	No	No
Kongo central	Boma	40	30 to 44 years	Primary	Married	Protestant	Trader	Vehicle	Other	No	1	Non										0	0	0	0	1	0	0	0	Yes	Yes	No	Don't know	No	No	Don't know	Yes	Agree	Agree	Agree	Agree	No	No	No	No	No
Kongo central	Boma	28	18 to 29 years	Primary	SIngle	Other	Trader	Vehicle	Trade	No	1	Non										0	0	0	0	1	0	0	0	Don't know	No	No	Yes	Don't know	No	Don't know	Don't know	Agree	Undecided	Agree	Agree	No	No	No	No	No
Kongo central	Boma	45	45 to 59 years	Primary	Married	Other	Unemployed	Vehicle	Trade	No	1	Oui										0	0	0	0	1	0	0	0	Yes	Yes	No	No	Yes	Don't know	Don't know	Don't know	Agree	Agree	Agree	Agree	No	No	No	No	No
Kongo central	Boma	35	30 to 44 years	Tertiary	SIngle	Protestant	Civil servant	Vehicle	Other	No	1	Non										0	1	0	0	0	0	0	0	Don't know	No	Yes	Don't know	Don't know	Yes	Don't know	Don't know	Disagree	Agree	Agree	Agree	Yes	No	No	No	No
Kongo central	Boma	41	30 to 44 years	Secondary	Married	Protestant	Other	Vehicle	Other	No	1	Non										0	0	0	0	0	1	0	0	Yes	Yes	Yes	Yes	Don't know	No	Yes	Don't know	Agree	Agree	Agree	Agree	No	No	No	No	No
Kongo central	Boma	38	30 to 44 years	Secondary	SIngle	Other	Unemployed	Vehicle	Family visit	No	1	Non										0	0	0	0	0	1	0	0	Yes	Yes	No	Yes	No	No	Don't know	Don't know	Agree	Agree	Agree	Agree	No	No	No	No	No
Kongo central	Boma	33	30 to 44 years	Primary	Married	Catholicism	Trader	Vehicle	Trade	No	1	Non										0	0	1	0	0	0	0	0	No	Yes	Yes	Yes	Don't know	No	Don't know	Don't know	Agree	Agree	Agree	Agree	No	No	No	No	No
Kongo central	Boma	36	30 to 44 years	Tertiary	SIngle	Protestant	Trader	Boat	Trade	Yes	0	Non	Johnson & Johnson	1 dose	1	1	0	0	0	0	0									Yes	No	No	Yes	Don't know	No	Don't know	No	Agree	Agree	Undecided	Agree	Yes	No	No	No	No
Kongo central	Boma	47	45 to 59 years	Tertiary	Married	Muslim	Other	Boat	Other	Yes	0	Non	Je ne sais pas	1 dose	1	0	0	0	0	0	0									Yes	Yes	Yes	Don't know	No	Yes	Don't know	Don't know	Agree	Agree	Agree	Agree	Yes	No	No	No	No
Kongo central	Boma	40	30 to 44 years	Primary	Married	Protestant	Other	Vehicle	Other	No	1	Non										0	0	0	0	1	0	0	0	Yes	No	No	No	Yes	Don't know	Don't know	Yes	Agree	Agree	Agree	Agree	No	No	No	Yes	No
Kongo central	Boma	53	45 to 59 years	Primary	Married	Catholicism	Other	Vehicle	Work	Yes	0	Non	Je ne sais pas	1 dose	1	0	0	0	0	0	0									Yes	Yes	Yes	Yes	Don't know	Yes	Don't know	Yes	Agree	Agree	Agree	Agree	Yes	No	No	Yes	No
Kongo central	Boma	52	45 to 59 years	Primary	Married	Other	Other	Vehicle	Work	No	1	Oui										0	0	1	0	1	0	0	0	Don't know	Don't know	No	No	No	Don't know	Don't know	Don't know	Agree	Agree	Agree	Disagree	No	No	No	Yes	No
Kongo central	Boma	43	30 to 44 years	Secondary	Married	Catholicism	Other	Vehicle	Work	No	1	Non										0	0	0	0	1	0	0	0	Don't know	No	Don't know	Don't know	Yes	No	Don't know	Don't know	Agree	Agree	Agree	Agree	No	No	No	Yes	No
Kongo central	Boma	42	30 to 44 years	Primary	SIngle	Protestant	Trader	Vehicle	Trade	No	1	Non										0	0	0	0	1	0	0	0	Yes	Don't know	Don't know	Don't know	Don't know	Don't know	Don't know	Don't know	Agree	Undecided	Agree	Disagree	No	No	No	Yes	No
Kongo central	Boma	36	30 to 44 years	Primary	Married	Catholicism	Trader	Vehicle	Trade	No	1	Non										0	0	1	0	0	0	0	0	Yes	Yes	No	Yes	No	Yes	Don't know	Don't know	Agree	Agree	Agree	Agree	No	No	No	Yes	No
Kongo central	Boma	30	30 to 44 years	Primary	SIngle	Catholicism	Other	Vehicle	Other	Yes	0	Non	Je ne sais pas	1 dose	1	1	0	0	0	0	0									Yes	Don't know	Don't know	Don't know	Don't know	No	Don't know	Don't know	Agree	Agree	Agree	Agree	No	No	No	Yes	No
Kongo central	Boma	27	18 to 29 years	Primary	SIngle	Catholicism	Other	Vehicle	Trade	No	1	Non										0	0	0	0	1	0	0	0	Don't know	Don't know	Don't know	No	Don't know	Don't know	Don't know	Don't know	Agree	Disagree	Agree	Agree	No	No	No	Yes	No
Kongo central	Boma	32	30 to 44 years	Primary	Married	Other	Unemployed	Boat	Other	No	1	Non										0	0	0	0	1	0	0	0	Don't know	Don't know	Don't know	Don't know	Don't know	Don't know	Don't know	Don't know	Undecided	Undecided	Undecided	Undecided	No	No	No	No	No
Kongo central	Boma	41	30 to 44 years	Primary	Married	Other	Other	Boat	Work	Yes	0	Non	Pfizer	1 dose	1	0	1	1	0	0	0									Yes	Don't know	Yes	No	Don't know	No	Don't know	Don't know	Agree	Agree	Agree	Agree	No	No	No	Yes	No
Kongo central	Boma	62	60 years and more	None	Married	Other	Trader	Boat	Trade	Yes	0	Non	Pfizer	1 dose	0	0	1	1	0	0	0									Don't know	Don't know	Yes	Yes	No	No	Don't know	Don't know	Agree	Agree	Agree	Agree	No	No	No	Yes	No
Kongo central	Boma	23	18 to 29 years	Primary	SIngle	Other	Trader	Boat	Trade	No	1	Non										0	0	1	0	0	0	0	0	Don't know	Don't know	Don't know	Don't know	Don't know	Don't know	Don't know	Don't know	Undecided	Undecided	Agree	Undecided	No	No	No	No	No
Kongo central	Boma	32	30 to 44 years	Primary	Married	Other	Unemployed	Boat	Work	Yes	0	Non	Johnson & Johnson	1 dose	1	0	0	0	0	0	0									Yes	No	Yes	Yes	No	Yes	Don't know	Yes	Agree	Agree	Agree	Disagree	No	No	No	Yes	No
Kongo central	Boma	42	30 to 44 years	Primary	Married	Other	Other	Boat	Work	Yes	0	Non	Pfizer	2 doses	1	0	0	0	0	1	0									Yes	Don't know	No	Yes	Don't know	No	Don't know	Yes	Agree	Agree	Undecided	Agree	No	No	No	Yes	No
Kongo central	Boma	45	45 to 59 years	Primary	SIngle	Other	Trader	Boat	Trade	No	1	Non										0	0	1	0	0	0	0	0	Yes	Don't know	Don't know	Don't know	No	No	Don't know	Don't know	Agree	Agree	Agree	Agree	No	No	No	Yes	No
Kongo central	Boma	50	45 to 59 years	Primary	Married	Catholicism	Trader	Boat	Trade	Yes	0	Non	Je ne sais pas	1 dose	1	1	0	0	0	1	0									Yes	Don't know	Don't know	Don't know	No	Yes	Don't know	Yes	Agree	Agree	Agree	Agree	No	No	No	Yes	No
Kongo central	Boma	41	30 to 44 years	Primary	Married	Other	Trader	Boat	Trade	Yes	0	Oui	Je ne sais pas	1 dose	1	1	0	0	0	1	0									Yes	Yes	No	Yes	No	Yes	Don't know	Yes	Agree	Agree	Agree	Agree	No	No	No	Yes	No
Kongo central	Boma	51	45 to 59 years	Primary	Other	Other	Unemployed	Boat	Trade	No	1	Non										0	0	0	0	0	1	0	0	Don't know	Don't know	Don't know	Don't know	Don't know	Don't know	Don't know	Don't know	Agree	Agree	Agree	Agree	No	No	No	Yes	No
Kongo central	Boma	40	30 to 44 years	Primary	Married	Catholicism	Unemployed	Boat	Other	No	1	Non										0	0	0	0	0	1	0	0	Yes	No	Yes	Don't know	No	No	Don't know	Don't know	Agree	Agree	Agree	Agree	No	No	No	Yes	No
Kongo central	Boma	33	30 to 44 years	Primary	Married	Protestant	Unemployed	Boat	Work	No	1	Non										0	0	0	0	0	1	0	0	Don't know	Don't know	Don't know	Don't know	Don't know	No	Don't know	Don't know	Agree	Agree	Agree	Agree	No	No	No	Yes	No
Kasai central	Kananga	23	18 to 29 years	Secondary	SIngle	Catholicism	Unemployed	Vehicle	To study	No	1	Non										0	0	0	0	1	0	0	0	Yes	Yes	Yes	Yes	No	Yes	No	No	Agree	Agree	Agree	Agree	Yes	No	No	No	No
Kasai central	Kananga	26	18 to 29 years	Primary	Married	Catholicism	Trader	Vehicle	Trade	Yes	0	Non	Moderna	2 doses	1	0	0	0	0	0	0									Yes	Yes	Yes	No	Yes	Yes	No	No	Agree	Agree	Agree	Agree	Yes	No	No	No	No
Kasai central	Kananga	19	18 to 29 years	Primary	SIngle	Protestant	Unemployed	Vehicle	Family visit	No	1	Non										0	0	1	0	0	0	0	0	No	No	No	No	Yes	Yes	No	No	Disagree	Disagree	Undecided	Disagree	Yes	Yes	No	No	No
Kasai central	Kananga	18	18 to 29 years	Primary	SIngle	Protestant	Unemployed	Vehicle	Family visit	No	1	Non										0	0	0	0	0	1	0	0	Yes	Yes	No	No	No	Yes	No	No	Agree	Agree	Agree	Agree	Yes	No	No	No	No
Kasai central	Kananga	22	18 to 29 years	Primary	SIngle	Protestant	Unemployed	Vehicle	Family visit	No	1	Non										0	0	0	0	1	0	0	0	Yes	Yes	Yes	No	No	Yes	Yes	No	Agree	Agree	Agree	Agree	Yes	No	No	No	No
Kasai central	Kananga	30	30 to 44 years	Primary	Married	Other	Other	Vehicle	Trade	Yes	0	Non	Johnson & Johnson	1 dose	1	1	0	1	0	0	0									Yes	Yes	Yes	Yes	Yes	Yes	No	No	Agree	Agree	Agree	Agree	Yes	No	No	No	No
Kasai central	Kananga	24	18 to 29 years	Secondary	Married	Other	Trader	Vehicle	Trade	No	1	Non										0	0	0	0	0	1	0	0	Yes	Yes	No	Yes	Yes	No	No	No	Agree	Agree	Agree	Agree	Yes	No	No	No	No
Kasai central	Kananga	31	30 to 44 years	Primary	Married	Catholicism	Other	Vehicle	Work	Yes	0	Non	Johnson & Johnson	1 dose	1	1	0	1	1	0	0									Yes	Yes	No	Yes	Yes	Yes	No	Don't know	Undecided	Agree	Agree	Agree	Yes	No	No	No	No
Kasai central	Kananga	22	18 to 29 years	Secondary	SIngle	Protestant	Other	Vehicle	Other	Yes	0	Non	Johnson & Johnson	1 dose	1	1	0	1	1	0	0									Yes	Yes	Yes	No	No	Yes	No	Yes	Agree	Agree	Agree	Agree	Yes	No	No	No	No
Kasai central	Kananga	38	30 to 44 years	Primary	Married	Catholicism	Trader	Vehicle	Family visit	Yes	0	Non	Johnson & Johnson	1 dose	1	0	0	0	1	0	0									Yes	Yes	Yes	No	Don't know	Yes	No	No	Agree	Agree	Agree	Agree	No	No	No	No	No
Kasai central	Kananga	28	18 to 29 years	Secondary	Married	Catholicism	Unemployed	Vehicle	Family visit	Yes	0	Non	Moderna	2 doses	1	1	0	1	1	0	0									Yes	Yes	Yes	No	Yes	Yes	No	No	Agree	Agree	Agree	Agree	No	No	No	No	No
Kasai central	Kananga	32	30 to 44 years	Primary	Married	Protestant	Unemployed	Vehicle	Trade	Yes	0	Non	Moderna	2 doses	1	0	0	1	1	0	0									Yes	Yes	No	Yes	No	Yes	No	No	Agree	Agree	Agree	Agree	No	No	No	No	No
Kasai central	Kananga	19	18 to 29 years	Secondary	Married	Protestant	Trader	Vehicle	Trade	No	1	Non										0	0	1	0	0	0	0	0	Yes	No	No	No	Yes	Yes	Don't know	Don't know	Disagree	Disagree	Disagree	Undecided	Yes	No	No	No	No
Kasai central	Kananga	24	18 to 29 years	Secondary	SIngle	Protestant	Unemployed	Vehicle	Family visit	No	1	Non										0	0	0	0	0	1	0	0	Yes	Yes	Yes	No	No	Yes	No	No	Agree	Agree	Agree	Agree	Yes	No	No	No	No
Kasai central	Kananga	27	18 to 29 years	Secondary	Married	Protestant	Trader	Vehicle	Trade	No	1	Non										0	0	1	1	0	0	0	0	Don't know	No	Don't know	No	Don't know	Don't know	Don't know	No	Disagree	Disagree	Undecided	Disagree	Yes	No	No	Don't know	No
Kasai central	Kananga	29	18 to 29 years	Secondary	Married	Catholicism	Other	Vehicle	Medical care	Yes	0	Non	Moderna	2 doses	1	1	0	0	0	0	0									Yes	Yes	Yes	No	No	Yes	Yes	Yes	Agree	Agree	Agree	Agree	Yes	No	No	No	No
Kasai central	Kananga	25	18 to 29 years	Secondary	SIngle	Protestant	Trader	Vehicle	Trade	Yes	0	Non	Moderna	1 dose	1	1	0	0	1	0	0									Yes	Yes	Yes	No	No	Yes	No	No	Agree	Agree	Agree	Agree	No	No	No	No	No
Kasai central	Kananga	49	45 to 59 years	Primary	Married	Protestant	Other	Vehicle	Work	Yes	0	Non	Johnson & Johnson	1 dose	1	0	0	0	1	0	0									Yes	Yes	Yes	Yes	No	Yes	Yes	No	Agree	Agree	Agree	Agree	Yes	No	No	No	No
Kasai central	Kananga	35	30 to 44 years	Secondary	Married	Muslim	Trader	Vehicle	Trade	No	1	Non										1	0	0	1	0	0	0	0	No	Don't know	Don't know	No	Don't know	Don't know	No	Don't know	Undecided	Undecided	Disagree	Disagree	Yes	No	No	No	No
Kasai central	Kananga	25	18 to 29 years	Primary	Married	Protestant	Unemployed	Vehicle	Trade	No	1	Non										0	0	0	0	0	0	0	1	Yes	Yes	Yes	No	No	Yes	No	No	Agree	Agree	Agree	Agree	Yes	No	No	No	No
Kasai central	Kananga	47	45 to 59 years	Primary	Married	Other	Civil servant	Vehicle	Family visit	Yes	0	Non	Johnson & Johnson	1 dose	1	0	0	0	0	0	1									Yes	No	Don't know	Yes	Don't know	No	Don't know	Don't know	Disagree	Agree	Disagree	Agree	No	No	No	No	No
Kasai central	Kananga	65	60 years and more	Primary	Married	Other	Other	Vehicle	Other	Yes	0	Non	Johnson & Johnson	1 dose	0	0	0	0	0	0	1									Yes	Don't know	Yes	Yes	Yes	No	Don't know	Yes	Disagree	Agree	Disagree	Agree	No	No	No	No	No
Kasai central	Kananga	46	45 to 59 years	Primary	Married	Protestant	Unemployed	Vehicle	Family visit	Yes	0	Non	Moderna	2 doses	1	1	0	0	0	0	0									Yes	Yes	Don't know	Don't know	Don't know	No	No	Don't know	Disagree	Agree	Disagree	Disagree	No	No	No	No	No
Kasai central	Kananga	26	18 to 29 years	Secondary	SIngle	Catholicism	Unemployed	Vehicle	Other	No	1	Non										0	1	1	0	0	0	0	0	Don't know	No	No	Don't know	Don't know	Don't know	Don't know	Don't know	Disagree	Disagree	Disagree	Disagree	Yes	No	No	No	No
Kasai central	Kananga	22	18 to 29 years	Secondary	SIngle	Catholicism	Other	Vehicle	Other	No	1	Non										0	0	0	0	0	0	1	0	Yes	No	Yes	Yes	Don't know	Don't know	Don't know	Don't know	Disagree	Agree	Agree	Agree	Yes	No	No	No	No
Kasai central	Kananga	34	30 to 44 years	Primary	Married	Other	Unemployed	Vehicle	Trade	Yes	0	Non	Johnson & Johnson	1 dose	1	0	0	0	0	0	0									Yes	Don't know	Yes	Yes	Don't know	Yes	Don't know	Don't know	Disagree	Agree	Disagree	Agree	No	No	No	No	No
Kasai central	Kananga	24	18 to 29 years	Secondary	SIngle	Other	Other	Vehicle	Family visit	Yes	0	Non	Johnson & Johnson	1 dose	0	0	0	0	0	1	0									Yes	Yes	Yes	Yes	Yes	Yes	Yes	Yes	Disagree	Agree	Disagree	Agree	Yes	No	No	No	No
Kasai central	Kananga	21	18 to 29 years	Secondary	SIngle	Other	Unemployed	Vehicle	Trade	No	1	Non										1	0	0	0	0	0	1	0	Don't know	No	Yes	Don't know	Don't know	Don't know	Don't know	Don't know	Disagree	Agree	Disagree	Agree	Yes	No	No	No	No
Kasai central	Kananga	36	30 to 44 years	Primary	Married	Protestant	Civil servant	Vehicle	Family visit	Yes	0	Non	Johnson & Johnson	1 dose	1	0	0	0	0	1	0									Yes	No	No	Don't know	Don't know	No	Don't know	Don't know	Disagree	Agree	Disagree	Disagree	No	No	No	No	No
Kasai central	Kananga	19	18 to 29 years	Secondary	SIngle	Protestant	Unemployed	Vehicle	Family visit	Yes	0	Non	Johnson & Johnson	1 dose	1	0	0	1	0	0	0									Yes	No	No	Yes	Don't know	No	Don't know	Don't know	Disagree	Agree	Agree	Agree	No	No	No	No	No
Kasai central	Kananga	28	18 to 29 years	Primary	Married	Other	Unemployed	Vehicle	Other	Yes	0	Non	Moderna	1 dose	0	1	0	0	0	0	0									Yes	No	Yes	Yes	Yes	Yes	Don't know	No	Disagree	Agree	Disagree	Agree	No	No	No	No	No
Kasai central	Kananga	22	18 to 29 years	Primary	Married	Other	Unemployed	Vehicle	Other	Yes	0	Non	Pfizer	2 doses	1	0	0	0	0	0	0									Yes	No	Yes	Don't know	No	Yes	Don't know	Don't know	Disagree	Agree	Disagree	Agree	No	No	No	No	No
Kasai central	Kananga	23	18 to 29 years	Primary	SIngle	Muslim	Other	Vehicle	Family visit	No	1	Non										0	0	0	0	1	0	0	0	Don't know	Don't know	Yes	Don't know	Yes	Don't know	Don't know	Don't know	Disagree	Undecided	Disagree	Agree	Yes	No	No	No	No
Kasai central	Kananga	26	18 to 29 years	Primary	Married	Protestant	Unemployed	Vehicle	Trade	Yes	0	Non	Johnson & Johnson	1 dose	0	0	0	1	0	0	0									Yes	No	Yes	Don't know	Yes	No	Don't know	Yes	Disagree	Agree	Disagree	Agree	No	No	No	No	No
Kasai central	Kananga	46	45 to 59 years	Secondary	Married	Protestant	Healthcare worker	Vehicle	Work	Yes	0	Non	Johnson & Johnson	1 dose	1	0	1	0	0	0	0									Yes	Yes	Yes	Yes	Yes	Yes	No	Yes	Disagree	Agree	Disagree	Agree	No	No	No	No	No
Kasai central	Kananga	61	60 years and more	Primary	Married	Other	Other	Vehicle	Family visit	Yes	0	Non	Moderna	1 dose	1	0	0	0	0	0	0									Yes	Yes	Yes	Yes	No	Yes	Don't know	Don't know	Disagree	Agree	Disagree	Agree	No	No	No	No	No
Kasai central	Kananga	19	18 to 29 years	Secondary	SIngle	Other	Other	Vehicle	Family visit	No	1	Non										0	0	1	0	0	0	0	1	Yes	No	Yes	Don't know	No	Don't know	No	No	Disagree	Disagree	Agree	Agree	Yes	No	No	No	No
Kasai central	Kananga	18	18 to 29 years	Primary	SIngle	Protestant	Other	Vehicle	Family visit	No	1	Non										0	0	0	1	0	0	0	0	Yes	Don't know	Don't know	No	Don't know	Don't know	Yes	Yes	Agree	Agree	Agree	Agree	Yes	No	No	No	No
Kasai central	Kananga	21	18 to 29 years	Secondary	SIngle	Catholicism	Trader	Vehicle	Family visit	No	1	Non										0	0	1	0	0	0	0	0	Yes	Yes	Don't know	Yes	Yes	Yes	Don't know	Don't know	Agree	Undecided	Disagree	Agree	Yes	Yes	No	No	No
Kasai central	Kananga	18	18 to 29 years	Secondary	SIngle	Other	Other	Vehicle	To study	No	1	Non										0	0	0	0	0	0	0	1	Don't know	Yes	No	Yes	No	Yes	Don't know	No	Undecided	Agree	Agree	Agree	Yes	No	No	No	No
Kasai central	Kananga	25	18 to 29 years	Secondary	SIngle	Catholicism	Other	Vehicle	Other	No	1	Non										1	0	0	0	0	0	0	0	Yes	Yes	No	No	No	Yes	Don't know	No	Agree	Agree	Agree	Agree	Yes	No	No	No	No
Kasai central	Kananga	26	18 to 29 years	Tertiary	Married	Protestant	Civil servant	Vehicle	Family visit	No	1	Non										0	0	1	0	0	0	0	0	No	Yes	Yes	Don't know	Yes	Yes	Don't know	Don't know	Undecided	Agree	Undecided	Disagree	Yes	No	No	No	No
Kasai central	Kananga	36	30 to 44 years	Secondary	Married	Protestant	Other	Vehicle	Trade	No	1	Non										0	0	1	0	0	0	0	0	Yes	No	No	Don't know	No	Yes	No	Yes	Agree	Agree	Agree	Agree	Yes	No	No	No	No
Kasai central	Kananga	25	18 to 29 years	Tertiary	SIngle	Catholicism	Other	Vehicle	Other	Yes	0	Non	Moderna	2 doses	1	0	0	0	0	0	0									Yes	Yes	Yes	Yes	No	Yes	Yes	Yes	Disagree	Agree	Agree	Agree	Yes	No	No	No	No
Kasai central	Kananga	78	60 years and more	Secondary	Married	Catholicism	Other	Vehicle	Family visit	Yes	0	Non	Johnson & Johnson	1 dose	1	0	0	0	0	0	0									Yes	Yes	No	No	Yes	Yes	Yes	Yes	Agree	Agree	Agree	Agree	Yes	No	No	No	No
Kasai central	Kananga	50	45 to 59 years	Tertiary	Married	Other	Civil servant	Vehicle	Family visit	Yes	0	Non	Johnson & Johnson	1 dose	1	0	0	0	0	0	0									Yes	Yes	Yes	Don't know	No	Yes	No	Yes	Agree	Agree	Agree	Agree	Yes	No	No	No	No
Kasai central	Kananga	56	45 to 59 years	Secondary	Married	Protestant	Civil servant	Vehicle	Other	No	1	Non										0	0	1	0	0	0	0	0	Yes	Yes	Yes	Yes	Yes	Yes	Yes	Yes	Disagree	Agree	Agree	Agree	Yes	No	No	No	No
Kasai central	Kananga	23	18 to 29 years	Primary	SIngle	Catholicism	Other	Vehicle	Family visit	Yes	0	Non	Johnson & Johnson	1 dose	1	0	0	0	0	0	0									Yes	Yes	Yes	Yes	Yes	Yes	Yes	Yes	Agree	Agree	Agree	Agree	Yes	No	No	No	No
Kasai central	Kananga	29	18 to 29 years	Primary	Married	Protestant	Trader	Vehicle	Trade	No	1	Non										0	0	0	0	1	0	0	0	Yes	Yes	Yes	Yes	Yes	Yes	Yes	Yes	Agree	Agree	Disagree	Agree	Yes	No	No	No	No
Kasai central	Kananga	29	18 to 29 years	Secondary	Married	Protestant	Trader	Vehicle	Trade	Yes	0	Non	Johnson & Johnson	1 dose	1	0	0	0	0	0	0									Yes	Yes	No	Yes	Don't know	Yes	Yes	Don't know	Disagree	Agree	Agree	Agree	Yes	No	No	No	No
Kasai central	Kananga	36	30 to 44 years	Secondary	Married	Protestant	Trader	Vehicle	Family visit	Yes	0	Non	Johnson & Johnson	1 dose	1	0	0	0	0	0	0									Yes	Yes	No	Yes	Yes	Yes	Yes	Yes	Disagree	Agree	Agree	Agree	Yes	No	No	No	No
Kasai central	Kananga	58	45 to 59 years	Primary	Married	Protestant	Trader	Vehicle	Trade	Yes	0	Non	Johnson & Johnson	1 dose	0	0	0	1	0	0	0									Yes	Yes	Don't know	Don't know	No	Yes	No	No	Agree	Agree	Agree	Agree	Don't know	No	No	No	No
Kasai central	Kananga	19	18 to 29 years	Secondary	SIngle	Protestant	Unemployed	Vehicle	To study	Yes	0	Non	Johnson & Johnson	1 dose	1	0	1	1	0	0	0									Yes	Yes	Don't know	Don't know	No	Yes	No	No	Agree	Agree	Agree	Agree	No	No	No	No	No
Kasai central	Kananga	23	18 to 29 years	Secondary	Married	Protestant	Unemployed	Vehicle	Family visit	Yes	0	Non	Johnson & Johnson	1 dose	1	0	0	1	0	0	0									Yes	Don't know	Yes	Don't know	No	Yes	Don't know	No	Agree	Agree	Agree	Agree	No	No	No	No	No
Kasai central	Kananga	35	30 to 44 years	Primary	Married	Catholicism	Other	Vehicle	Tourism	Yes	0	Non	Moderna	1 dose	1	0	0	1	0	0	0									Yes	Yes	Don't know	No	No	Yes	Don't know	Don't know	Agree	Agree	Agree	Agree	No	No	No	No	No
Kasai central	Kananga	36	30 to 44 years	Primary	Married	Protestant	Unemployed	Vehicle	Family visit	Yes	0	Non	Moderna	1 dose	1	0	0	1	0	0	0									Yes	Yes	No	Don't know	Don't know	Yes	No	No	Agree	Agree	Agree	Agree	No	No	No	No	No
Kasai central	Kananga	25	18 to 29 years	Secondary	SIngle	Protestant	Unemployed	Vehicle	To study	Yes	0	Non	Johnson & Johnson	1 dose	1	0	0	1	0	0	0									Yes	Yes	Yes	Don't know	No	Yes	No	No	Agree	Agree	Agree	Agree	No	No	No	No	No
Kasai central	Kananga	26	18 to 29 years	Tertiary	SIngle	Protestant	Civil servant	Vehicle	Family visit	Yes	0	Non	Pfizer	2 doses	1	0	0	1	0	0	0									Yes	Yes	Yes	No	No	Yes	No	No	Agree	Agree	Agree	Agree	No	No	No	No	No
Kasai central	Kananga	20	18 to 29 years	Secondary	SIngle	Protestant	Trader	Vehicle	Trade	Yes	0	Non	Pfizer	2 doses	1	0	0	1	0	0	0									Yes	No	No	Don't know	No	Yes	No	No	Agree	Agree	Agree	Agree	No	No	No	No	No
Kasai central	Kananga	25	18 to 29 years	Secondary	SIngle	Protestant	Trader	Vehicle	Trade	Yes	0	Non	Johnson & Johnson	1 dose	1	0	0	1	0	0	0									Yes	No	No	Don't know	No	Yes	Don't know	No	Agree	Agree	Agree	Agree	No	No	No	No	No
Kasai central	Kananga	26	18 to 29 years	Tertiary	Married	Catholicism	Civil servant	Vehicle	Other	Yes	0	Non	Johnson & Johnson	1 dose	1	0	0	1	0	0	0									Yes	No	No	Don't know	No	Yes	No	No	Agree	Agree	Agree	Agree	No	No	No	No	No
Kasai central	Kananga	19	18 to 29 years	Secondary	SIngle	Protestant	Unemployed	Vehicle	Family visit	Yes	0	Non	Johnson & Johnson	1 dose	1	0	0	1	0	0	0									Yes	No	No	No	No	Yes	No	No	Agree	Agree	Agree	Agree	No	No	No	No	No
Kasai central	Kananga	26	18 to 29 years	Primary	Married	Protestant	Unemployed	Vehicle	Family visit	Yes	0	Non	Johnson & Johnson	1 dose	1	1	0	0	0	0	0									Yes	Yes	Yes	Yes	Yes	Yes	No	No	Agree	Agree	Agree	Agree	Yes	No	No	No	No
Kasai central	Kananga	20	18 to 29 years	Secondary	Married	Other	Trader	Vehicle	To study	No	1	Non										0	0	1	1	0	0	0	0	No	No	No	Don't know	Don't know	Don't know	Don't know	No	Disagree	Undecided	Undecided	Disagree	Yes	No	No	No	No
Kasai central	Kananga	37	30 to 44 years	Secondary	Other	Protestant	Other	Vehicle	Trade	No	1	Non										0	0	0	0	0	1	0	1	Yes	Yes	No	Yes	No	No	No	Yes	Disagree	Agree	Agree	Agree	Yes	No	No	No	No
Kasai central	Kananga	35	30 to 44 years	Primary	Other	Protestant	Trader	Vehicle	Trade	No	1	Non										0	0	0	0	0	1	0	0	Yes	Yes	Yes	No	No	Yes	Yes	No	Agree	Agree	Agree	Agree	Yes	No	No	No	No
Kasai central	Kananga	39	30 to 44 years	Secondary	Married	Catholicism	Unemployed	Vehicle	Work	Yes	0	Non	Moderna	2 doses	1	0	0	1	1	0	0									Yes	Yes	Yes	Yes	Yes	Yes	No	Yes	Agree	Agree	Agree	Agree	Yes	Yes	No	No	No
Kasai central	Kananga	30	30 to 44 years	Primary	Married	Protestant	Unemployed	Vehicle	Other	No	1	Non										1	0	1	0	0	0	1	0	Don't know	Don't know	No	Don't know	No	Don't know	No	Don't know	Undecided	Disagree	Undecided	Disagree	Yes	No	No	No	No
Kasai central	Kananga	50	45 to 59 years	Secondary	Married	Other	Civil servant	Vehicle	Other	Yes	0	Non	Johnson & Johnson	1 dose	0	0	0	1	1	0	0									Yes	Yes	No	Yes	Yes	Yes	No	No	Agree	Agree	Agree	Agree	Yes	No	No	No	No
Kasai central	Kananga	29	18 to 29 years	Secondary	Married	Muslim	Other	Vehicle	Family visit	Yes	0	Non	Johnson & Johnson	1 dose	0	1	0	0	1	0	0									Yes	Don't know	Yes	Yes	Yes	Yes	No	No	Agree	Agree	Agree	Agree	Yes	No	No	No	No
Kasai central	Kananga	20	18 to 29 years	Secondary	SIngle	Catholicism	Unemployed	Vehicle	Other	No	1	Non										0	0	0	0	0	1	0	0	Yes	Yes	Yes	No	Yes	Don't know	Don't know	Don't know	Undecided	Agree	Agree	Agree	Yes	No	No	No	No
Kasai central	Kananga	27	18 to 29 years	Primary	Married	Protestant	Unemployed	Vehicle	Family visit	Yes	0	Non	Johnson & Johnson	1 dose	1	0	0	0	0	1	0									Yes	Yes	Yes	Yes	Yes	Yes	No	Don't know	Undecided	Agree	Agree	Agree	Yes	No	No	No	No
Kasai central	Kananga	45	45 to 59 years	Tertiary	Married	Catholicism	Civil servant	Vehicle	Work	Yes	0	Non	Pfizer	1 dose	1	1	0	1	1	0	0									Yes	No	Yes	Yes	Yes	Yes	No	Don't know	Agree	Agree	Agree	Agree	Yes	No	No	No	No
Kasai central	Kananga	43	30 to 44 years	Primary	Married	Protestant	Other	Vehicle	Family visit	No	1	Non										0	0	0	0	0	1	0	0	Yes	Yes	Yes	No	No	Yes	No	No	Agree	Agree	Agree	Agree	Yes	No	No	Don't know	No
Kasai central	Kananga	56	45 to 59 years	Primary	Other	Protestant	Unemployed	Vehicle	Medical care	Yes	0	Non	Johnson & Johnson	1 dose	0	0	0	0	0	1	0									Yes	Yes	No	Don't know	Don't know	Yes	Yes	No	Agree	Agree	Agree	Agree	Don't know	No	No	No	No
Kasai central	Kananga	24	18 to 29 years	Secondary	SIngle	Muslim	Unemployed	Vehicle	Family visit	Yes	0	Non	Moderna	2 doses	1	0	0	0	0	1	0									Yes	Yes	No	No	Yes	Yes	Yes	Yes	Agree	Agree	Agree	Agree	Yes	No	No	No	No
Kasai central	Kananga	19	18 to 29 years	Primary	SIngle	Protestant	Unemployed	Vehicle	Family visit	No	1	Non										0	0	1	0	0	0	1	0	Don't know	No	Don't know	No	Don't know	Yes	Don't know	Don't know	Disagree	Undecided	Disagree	Disagree	Yes	No	No	No	No
Kasai central	Kananga	26	18 to 29 years	Secondary	Married	Catholicism	Trader	Vehicle	Trade	Yes	0	Non	Johnson & Johnson	2 doses	1	0	0	1	0	1	0									Yes	Yes	No	No	No	Yes	No	Yes	Disagree	Agree	Agree	Agree	Yes	No	No	No	No
Kasai central	Kananga	33	30 to 44 years	Secondary	Married	Protestant	Trader	Vehicle	Trade	No	1	Non										0	0	0	0	0	0	0	1	No	Don't know	Yes	No	Don't know	Yes	Don't know	Don't know	Disagree	Undecided	Undecided	Disagree	Yes	No	No	No	No
Kasai central	Kananga	36	30 to 44 years	Primary	Married	Protestant	Unemployed	Vehicle	Medical care	Yes	0	Non	Johnson & Johnson	1 dose	1	0	0	0	0	1	0									Yes	Yes	No	Yes	Yes	Yes	Yes	Yes	Disagree	Agree	Agree	Agree	Yes	No	No	No	No
Kasai central	Kananga	24	18 to 29 years	Tertiary	SIngle	Protestant	Other	Vehicle	Family visit	No	1	Non										0	0	0	1	0	0	0	0	Don't know	Yes	Yes	No	Don't know	Yes	Yes	Yes	Agree	Agree	Agree	Agree	Yes	No	No	No	No
Kasai central	Kananga	18	18 to 29 years	Tertiary	SIngle	Protestant	Trader	Vehicle	Trade	Yes	0	Non	Johnson & Johnson	1 dose	1	0	0	0	0	0	0									Yes	Yes	No	Yes	Yes	Yes	Yes	Yes	Disagree	Agree	Agree	Agree	Yes	No	No	No	No
Kasai central	Kananga	33	30 to 44 years	Secondary	SIngle	Protestant	Other	Vehicle	Trade	Yes	0	Non	Johnson & Johnson	1 dose	1	0	0	0	0	0	0									Yes	Yes	No	Yes	Yes	No	Yes	Don't know	Disagree	Agree	Agree	Agree	Yes	No	No	No	No
Kasai central	Kananga	25	18 to 29 years	Primary	SIngle	Other	Other	Vehicle	Family visit	No	1	Non										0	0	1	0	0	0	0	0	Yes	Yes	Yes	Yes	Yes	Yes	Yes	Yes	Agree	Agree	Agree	Disagree	Yes	No	No	No	No
Kasai central	Kananga	24	18 to 29 years	Primary	SIngle	Other	Other	Vehicle	Family visit	No	1	Non										0	0	1	0	0	0	0	0	Yes	Yes	No	Yes	Yes	Yes	Yes	Yes	Agree	Agree	Agree	Disagree	Yes	No	No	No	No
Kasai central	Kananga	20	18 to 29 years	Secondary	SIngle	Catholicism	Other	Other	Tourism	No	1	Non										0	1	0	0	0	0	0	0	Yes	Yes	Yes	Yes	Yes	Don't know	Yes	Yes	Agree	Undecided	Agree	Agree	Yes	No	No	No	No
Kasai central	Kananga	56	45 to 59 years	Primary	Married	Catholicism	Trader	Vehicle	Trade	Yes	0	Non	Johnson & Johnson	1 dose	1	0	0	0	0	0	0									Yes	Yes	Yes	Yes	Yes	Yes	Yes	Yes	Agree	Agree	Agree	Agree	Yes	No	No	No	No
Kasai central	Kananga	32	30 to 44 years	Secondary	Married	Protestant	Trader	Vehicle	Trade	No	1	Non										0	0	0	1	0	0	0	0	Yes	Yes	No	Yes	Yes	Yes	Yes	Yes	Agree	Agree	Agree	Agree	Yes	No	No	No	No
Kasai central	Kananga	23	18 to 29 years	Secondary	SIngle	Other	Other	Other	Other	No	1	Non										1	0	0	0	0	0	0	0	No	Don't know	Don't know	Don't know	Don't know	Yes	Yes	Yes	Agree	Agree	Agree	Agree	Yes	No	No	No	No
Kasai central	Kananga	27	18 to 29 years	Secondary	Married	Protestant	Other	Vehicle	Family visit	Yes	0	Non	Johnson & Johnson	1 dose	1	0	0	0	0	0	0									Yes	Yes	No	Yes	Don't know	Yes	Yes	Yes	Agree	Agree	Agree	Agree	Yes	No	No	No	No
Kasai central	Kananga	21	18 to 29 years	Secondary	Married	Protestant	Other	Vehicle	Family visit	Yes	0	Non	Johnson & Johnson	1 dose	1	0	0	0	0	0	0									Yes	Yes	No	Yes	No	Yes	Don't know	No	Disagree	Agree	Agree	Agree	Yes	No	No	No	No
Kasai central	Kananga	29	18 to 29 years	Tertiary	Married	Protestant	Unemployed	Other	Family visit	No	1	Non										0	0	0	0	1	0	0	0	No	No	Don't know	Don't know	Don't know	Don't know	Don't know	No	Undecided	Undecided	Undecided	Disagree	Yes	No	No	No	No
Kasai central	Kananga	20	18 to 29 years	Secondary	SIngle	Muslim	Other	Vehicle	To study	No	1	Non										0	0	1	0	0	0	0	0	Don't know	Yes	No	Yes	Yes	Yes	Yes	Don't know	Undecided	Undecided	Agree	Agree	Yes	No	No	No	No
Kasai central	Kananga	22	18 to 29 years	Secondary	SIngle	Other	Other	Other	Family visit	No	1	Non										0	0	1	0	0	0	0	0	Don't know	Yes	Don't know	Yes	No	Don't know	Yes	No	Agree	Agree	Agree	Agree	Yes	No	No	No	No
Kasai central	Kananga	29	18 to 29 years	Tertiary	Married	Protestant	Trader	Vehicle	Other	No	1	Non										0	0	1	0	0	0	0	0	No	No	Don't know	Don't know	Don't know	No	Yes	Yes	Agree	Agree	Agree	Agree	Yes	No	No	No	No
Kasai central	Kananga	21	18 to 29 years	Secondary	SIngle	Protestant	Other	Vehicle	Other	Yes	0	Non	Johnson & Johnson	1 dose	1	0	0	0	0	0	0									Yes	Yes	Yes	Yes	Yes	Yes	Yes	Don't know	Agree	Agree	Agree	Agree	Yes	No	No	No	No
Kasai central	Kananga	30	30 to 44 years	Secondary	Married	Catholicism	Civil servant	Vehicle	Trade	Yes	0	Non	Moderna	2 doses	1	0	0	0	0	0	0									Yes	Yes	No	Yes	Yes	Yes	Yes	Yes	Agree	Agree	Agree	Agree	Yes	No	No	No	No
Kasai central	Kananga	53	45 to 59 years	Secondary	Married	Protestant	Trader	Vehicle	Trade	Yes	0	Non	Johnson & Johnson	1 dose	1	0	0	1	0	0	0									Yes	Yes	No	Yes	Yes	Yes	No	Yes	Agree	Agree	Agree	Agree	No	No	No	No	No
Kasai central	Kananga	24	18 to 29 years	Secondary	SIngle	Catholicism	Other	Vehicle	Trade	No	1	Non										0	0	1	0	0	0	0	0	Yes	Yes	No	Yes	Yes	No	Yes	Yes	Agree	Agree	Agree	Agree	Yes	No	No	No	No
Kasai central	Kananga	20	18 to 29 years	Secondary	Married	Other	Trader	Vehicle	Trade	No	1	Non										0	0	1	0	0	0	0	0	Yes	Yes	No	No	Don't know	Yes	Yes	Yes	Disagree	Agree	Agree	Agree	Yes	No	No	No	No
Kasai central	Kananga	22	18 to 29 years	Primary	Married	Protestant	Other	Vehicle	Family visit	Yes	0	Non	Moderna	2 doses	1	0	0	0	0	0	0									Yes	Yes	No	Yes	Yes	Yes	Yes	Yes	Agree	Agree	Agree	Agree	Yes	No	No	No	No
Kasai central	Kananga	32	30 to 44 years	Secondary	Married	Other	Trader	Vehicle	Trade	No	1	Non										0	0	1	0	0	0	0	0	Yes	Yes	No	Yes	Yes	Yes	Yes	Yes	Agree	Agree	Agree	Agree	Yes	No	No	No	No
Kasai central	Kananga	27	18 to 29 years	Secondary	SIngle	Protestant	Trader	Vehicle	Trade	Yes	0	Non	Johnson & Johnson	1 dose	0	0	0	1	0	0	0									Yes	Yes	No	Yes	Yes	Yes	Yes	Yes	Agree	Agree	Agree	Agree	Yes	No	No	No	No
Kasai central	Kananga	32	30 to 44 years	Secondary	Married	Protestant	Other	Vehicle	Trade	No	1	Non										0	0	0	0	0	1	0	0	Yes	Yes	No	Yes	Yes	Yes	Yes	Yes	Agree	Agree	Agree	Agree	Yes	Yes	No	No	No
Kasai central	Kananga	25	18 to 29 years	Secondary	Married	Catholicism	Trader	Vehicle	Trade	No	1	Non										0	0	0	0	0	0	1	0	Don't know	Yes	Yes	Yes	Yes	Yes	Yes	Yes	Agree	Agree	Agree	Agree	Yes	No	No	No	No
Kasai central	Kananga	30	30 to 44 years	Secondary	Married	Protestant	Trader	Vehicle	Trade	Yes	0	Non	Moderna	2 doses	0	0	0	1	0	0	0									Yes	Yes	Yes	Yes	Yes	Yes	Yes	Yes	Agree	Agree	Agree	Agree	Yes	No	No	No	No
Kasai central	Kananga	27	18 to 29 years	Secondary	Married	Other	Trader	Vehicle	Trade	Yes	0	Non	Johnson & Johnson	1 dose	1	0	0	1	0	0	0									Yes	Yes	No	Yes	Yes	Yes	Yes	Yes	Agree	Agree	Agree	Agree	Yes	No	No	No	No
Kasai central	Kananga	28	18 to 29 years	Secondary	SIngle	Other	Trader	Vehicle	Trade	No	1	Non										0	0	1	0	0	0	0	0	Yes	Yes	No	Yes	Yes	Yes	Yes	Yes	Agree	Agree	Agree	Agree	Yes	No	No	No	No
Kasai central	Kananga	40	30 to 44 years	Secondary	Married	Protestant	Trader	Vehicle	Trade	Yes	0	Non	Johnson & Johnson	1 dose	0	0	0	1	0	0	0									Yes	Yes	No	Yes	Yes	Yes	Yes	Yes	Agree	Agree	Agree	Agree	Yes	No	No	No	No
Kasai central	Kananga	27	18 to 29 years	Secondary	SIngle	Catholicism	Trader	Vehicle	Trade	Yes	0	Non	Johnson & Johnson	1 dose	0	0	0	1	0	0	0									Yes	Yes	No	Yes	Yes	Yes	Yes	Yes	Agree	Agree	Agree	Agree	Yes	No	No	No	No
Kasai central	Kananga	32	30 to 44 years	Tertiary	Married	Other	Trader	Vehicle	Family visit	Yes	0	Non	Moderna	2 doses	0	0	0	1	0	0	0									Yes	Yes	Don't know	Yes	Yes	Yes	Yes	Yes	Agree	Agree	Agree	Agree	Yes	No	No	No	No
Kasai central	Kananga	31	30 to 44 years	Secondary	Married	Protestant	Trader	Vehicle	Trade	No	1	Non										0	0	0	0	1	0	0	0	Yes	Yes	No	Yes	Yes	Yes	Yes	Yes	Agree	Agree	Agree	Agree	Yes	No	No	No	No
Kasai central	Kananga	22	18 to 29 years	Secondary	SIngle	Other	Other	Vehicle	Trade	No	1	Non										1	0	0	0	0	0	0	0	Yes	Yes	No	Yes	Yes	Yes	Yes	Yes	Agree	Agree	Agree	Agree	Yes	No	No	No	No
Kasai central	Kananga	20	18 to 29 years	Primary	SIngle	Protestant	Other	Vehicle	Family visit	Yes	0	Non	Johnson & Johnson	1 dose	1	0	0	0	0	0	0									Yes	Yes	Yes	Yes	Don't know	Yes	Yes	Yes	Disagree	Agree	Agree	Agree	Yes	No	No	No	No
Kasai central	Kananga	31	30 to 44 years	Primary	Married	Protestant	Other	Vehicle	Family visit	No	1	Non										0	0	1	0	0	0	0	0	Yes	Yes	No	Yes	Yes	Yes	Yes	Yes	Agree	Agree	Agree	Agree	Yes	No	No	No	No
Kasai central	Kananga	36	30 to 44 years	Secondary	SIngle	Catholicism	Other	Vehicle	To study	No	1	Non										0	0	1	0	0	0	0	0	Don't know	Don't know	Don't know	Don't know	Don't know	Don't know	Don't know	Don't know	Undecided	Undecided	Undecided	Agree	Yes	No	No	No	No
Kasai central	Kananga	33	30 to 44 years	Secondary	Married	Protestant	Trader	Vehicle	Trade	Yes	0	Non	Johnson & Johnson	1 dose	0	0	0	1	0	0	0									Yes	Yes	No	Yes	Yes	Yes	Yes	Yes	Agree	Undecided	Agree	Agree	Yes	No	No	No	No
Kasai central	Kananga	32	30 to 44 years	Secondary	Married	Other	Other	Vehicle	Trade	Yes	0	Non	Moderna	2 doses	0	0	0	1	0	0	0									Yes	Yes	No	Yes	Yes	Yes	Yes	Yes	Disagree	Agree	Agree	Agree	Don't know	No	No	No	No
Kasai central	Kananga	39	30 to 44 years	Secondary	Married	Protestant	Trader	Vehicle	Other	Yes	0	Non	Johnson & Johnson	2 doses	0	0	0	1	0	0	0									Yes	Yes	No	Yes	Yes	No	Yes	No	Agree	Agree	Agree	Agree	Yes	No	No	No	No
Kasai central	Kananga	29	18 to 29 years	Tertiary	Married	Protestant	Other	Vehicle	Medical care	No	1	Non										0	0	1	0	0	0	0	0	Yes	Yes	No	No	Yes	Yes	Yes	Yes	Agree	Agree	Agree	Agree	Yes	No	No	No	No
Kasai central	Kananga	42	30 to 44 years	Secondary	Married	Protestant	Trader	Vehicle	Family visit	No	1	Non										0	0	1	0	0	0	0	0	Yes	Yes	No	Don't know	Yes	Yes	Yes	Yes	Agree	Agree	Agree	Agree	Yes	No	No	No	No
Kasai central	Kananga	20	18 to 29 years	Secondary	SIngle	Protestant	Other	Vehicle	To study	No	1	Non										0	0	0	0	0	1	0	0	Yes	Yes	Yes	No	No	Yes	Yes	No	Agree	Agree	Agree	Agree	Yes	No	No	No	No
Kasai central	Kananga	27	18 to 29 years	Primary	Married	Catholicism	Trader	Vehicle	Trade	Yes	0	Non	Johnson & Johnson	1 dose	1	0	1	0	0	1	0									Yes	No	Yes	No	Yes	Yes	No	No	Agree	Agree	Agree	Agree	Yes	No	No	No	No
Kasai central	Kananga	33	30 to 44 years	Primary	Other	Protestant	Other	Vehicle	Medical care	No	1	Non										0	0	1	0	0	0	0	0	Don't know	Don't know	No	No	Don't know	Don't know	Don't know	Don't know	Undecided	Disagree	Disagree	Disagree	Yes	No	No	No	No
Kasai central	Kananga	29	18 to 29 years	Tertiary	Married	Protestant	Healthcare worker	Vehicle	Work	Yes	0	Non	Moderna	2 doses	1	1	0	1	0	0	0									Yes	Yes	Yes	No	No	Yes	No	No	Agree	Agree	Agree	Agree	No	No	No	Don't know	No
Kasai central	Kananga	42	30 to 44 years	Secondary	Other	Catholicism	Trader	Vehicle	Trade	Yes	0	Non	Johnson & Johnson	1 dose	1	0	0	0	1	1	0									Yes	Yes	No	No	Yes	Yes	No	No	Agree	Agree	Agree	Agree	Yes	No	No	No	No
Kasai central	Kananga	66	60 years and more	Tertiary	Married	Protestant	Civil servant	Vehicle	Work	Yes	0	Non	Pfizer	1 dose	1	0	0	0	0	0	0									Yes	Yes	No	No	Yes	Yes	No	No	Agree	Agree	Agree	Agree	No	No	No	No	No
Kasai central	Kananga	29	18 to 29 years	Primary	Married	Other	Unemployed	Vehicle	Family visit	No	1	Non										0	0	0	0	0	1	0	0	Yes	Don't know	Yes	Don't know	No	Don't know	Don't know	No	Disagree	Agree	Agree	Agree	Yes	No	No	No	No
Kasai central	Kananga	36	30 to 44 years	Secondary	Married	Muslim	Trader	Vehicle	Trade	No	1	Non										1	0	0	1	0	0	0	0	No	No	Don't know	Don't know	No	Don't know	Don't know	Don't know	Disagree	Disagree	Disagree	Disagree	Yes	No	No	No	No
Kasai central	Kananga	19	18 to 29 years	Primary	SIngle	Protestant	Unemployed	Vehicle	Family visit	No	1	Non										0	0	1	0	1	0	0	0	Don't know	No	Don't know	Don't know	No	Yes	Don't know	Don't know	Disagree	Disagree	Disagree	Disagree	Yes	No	No	No	No
Kasai central	Kananga	57	45 to 59 years	Tertiary	Married	Protestant	Civil servant	Vehicle	Work	Yes	0	Non	Johnson & Johnson	1 dose	1	1	0	0	0	0	0									Yes	Yes	Yes	No	Yes	Yes	No	No	Agree	Agree	Agree	Agree	Yes	No	No	No	No
Kasai central	Kananga	32	30 to 44 years	Secondary	Married	Muslim	Other	Vehicle	To study	Yes	0	Non	Pfizer	1 dose	0	0	0	0	1	1	0									Yes	Yes	Yes	No	Don't know	Yes	No	No	Agree	Agree	Agree	Agree	Yes	No	No	No	No
Kasai central	Kananga	41	30 to 44 years	Tertiary	Married	Catholicism	Civil servant	Vehicle	Work	Yes	0	Non	Johnson & Johnson	2 doses	1	0	0	1	1	0	0									Yes	Yes	Yes	No	Yes	Yes	Yes	Yes	Agree	Agree	Agree	Agree	Yes	No	No	No	No
Kasai central	Kananga	53	45 to 59 years	Secondary	Married	Protestant	Civil servant	Vehicle	Family visit	No	1	Non										1	0	0	1	1	0	0	0	No	No	No	Don't know	Don't know	Don't know	Don't know	Don't know	Disagree	Disagree	Disagree	Disagree	Yes	No	No	No	No
Kasai central	Kananga	50	45 to 59 years	Primary	Married	Protestant	Trader	Vehicle	Trade	No	1	Non										1	0	0	1	0	0	1	0	No	No	Don't know	Don't know	Don't know	No	No	No	Undecided	Disagree	Disagree	Disagree	Yes	No	No	No	No
Kasai central	Kananga	22	18 to 29 years	Secondary	SIngle	Protestant	Unemployed	Vehicle	To study	No	1	Non										0	0	0	0	0	1	0	1	Yes	Yes	Yes	Yes	Yes	Don't know	Don't know	No	Agree	Agree	Agree	Agree	Yes	No	No	No	No
Kasai central	Kananga	29	18 to 29 years	Primary	Married	Protestant	Other	Vehicle	Family visit	No	1	Non										0	1	1	1	0	0	0	0	No	Don't know	Don't know	No	Don't know	No	Don't know	Don't know	Undecided	Disagree	Disagree	Disagree	Yes	No	No	No	No
Kasai central	Kananga	31	30 to 44 years	Secondary	Married	Protestant	Unemployed	Vehicle	Other	No	1	Non										0	0	1	1	0	0	1	0	Don't know	Don't know	Don't know	No	No	Don't know	Don't know	Don't know	Undecided	Disagree	Undecided	Disagree	Yes	No	No	No	No
Kasai central	Kananga	30	30 to 44 years	Tertiary	Married	Protestant	Civil servant	Vehicle	Other	Yes	0	Non	Moderna	1 dose	1	1	0	0	1	1	0									Yes	Yes	Yes	No	No	Yes	Yes	Yes	Agree	Agree	Agree	Agree	No	No	No	No	No
Kasai central	Kananga	19	18 to 29 years	Primary	SIngle	Protestant	Unemployed	Vehicle	Trade	Yes	0	Non	Moderna	2 doses	1	0	0	1	1	0	0									Yes	Yes	Yes	Yes	Yes	Yes	Yes	No	Agree	Agree	Agree	Agree	Yes	No	No	No	No
Kasai central	Kananga	28	18 to 29 years	Secondary	SIngle	Protestant	Civil servant	Vehicle	Work	No	1	Non										0	0	0	0	0	1	0	0	Yes	Yes	Yes	Yes	Yes	No	Yes	No	Disagree	Agree	Agree	Agree	Yes	No	No	No	No
Kasai central	Kananga	20	18 to 29 years	Secondary	Married	Catholicism	Trader	Vehicle	Trade	No	1	Non										0	0	1	1	0	0	0	0	Don't know	No	Don't know	No	Don't know	Don't know	Don't know	No	Undecided	Undecided	Disagree	Undecided	Yes	No	No	No	No
Kasai central	Kananga	28	18 to 29 years	Primary	SIngle	Protestant	Unemployed	Vehicle	Trade	No	1	Non										0	0	1	1	0	0	0	0	No	Don't know	Yes	Don't know	No	Don't know	No	Don't know	Undecided	Undecided	Disagree	Undecided	Yes	No	No	No	No
Kasai central	Kananga	32	30 to 44 years	Secondary	Married	Protestant	Other	Vehicle	Other	No	1	Non										1	1	0	1	0	0	0	0	Don't know	No	Don't know	No	Don't know	No	Don't know	No	Undecided	Undecided	Undecided	Undecided	Yes	No	No	No	No
Kasai central	Kananga	36	30 to 44 years	Secondary	Married	Catholicism	Other	Vehicle	Other	Yes	0	Non	Moderna	2 doses	1	1	0	0	1	1	0									Yes	Yes	Yes	No	No	Yes	No	Yes	Agree	Agree	Agree	Agree	Yes	No	No	No	No
Kasai central	Kananga	22	18 to 29 years	Secondary	SIngle	Protestant	Unemployed	Vehicle	Other	No	1	Non										1	0	0	1	0	0	0	0	Don't know	No	Don't know	No	Don't know	No	Don't know	Don't know	Disagree	Undecided	Disagree	Disagree	Yes	No	No	No	No
Kasai central	Kananga	58	45 to 59 years	Secondary	Married	Catholicism	Trader	Vehicle	Trade	Yes	0	Non	Johnson & Johnson	1 dose	1	1	1	0	1	0	0									Yes	Yes	Yes	Yes	Yes	Yes	Yes	No	Disagree	Agree	Agree	Agree	Yes	No	No	No	No
Kasai central	Kananga	33	30 to 44 years	Secondary	Married	Muslim	Trader	Vehicle	Trade	Yes	0	Non	Johnson & Johnson	1 dose	1	1	0	0	1	0	0									Yes	No	Yes	Yes	Yes	Yes	Yes	Yes	Disagree	Agree	Agree	Agree	Yes	No	No	No	No
Kasai central	Kananga	59	45 to 59 years	Secondary	Married	Other	Unemployed	Vehicle	Trade	No	1	Non										1	0	1	1	1	0	0	0	Don't know	No	Don't know	No	Don't know	Don't know	Don't know	Don't know	Undecided	Undecided	Undecided	Undecided	Yes	No	No	No	No
Kasai central	Kananga	55	45 to 59 years	Tertiary	Married	Protestant	Trader	Vehicle	Trade	No	1	Non										1	0	0	0	1	0	0	0	Don't know	No	Don't know	No	Don't know	No	No	No	Disagree	Disagree	Disagree	Disagree	Yes	No	No	No	No
Kasai central	Kananga	36	30 to 44 years	Secondary	Married	Catholicism	Trader	Vehicle	Trade	Yes	0	Non	Moderna	2 doses	1	0	0	1	0	1	0									Yes	Yes	Yes	Yes	Yes	Yes	Yes	No	Agree	Agree	Agree	Agree	Yes	No	No	No	No
Kasai central	Kananga	44	30 to 44 years	Tertiary	Married	Muslim	Civil servant	Vehicle	Work	No	1	Non										1	0	0	1	0	0	0	0	Don't know	No	No	No	Don't know	No	No	Don't know	Undecided	Disagree	Undecided	Undecided	Yes	No	No	No	No
Kasai central	Kananga	50	45 to 59 years	Secondary	Married	Protestant	Other	Vehicle	Other	Yes	0	Non	Johnson & Johnson	1 dose	1	1	0	0	1	0	0									Yes	Yes	Yes	Yes	No	Yes	Yes	Yes	Agree	Agree	Agree	Agree	Yes	No	No	No	No
Kasai central	Kananga	29	18 to 29 years	Secondary	SIngle	Protestant	Other	Vehicle	Family visit	No	1	Non										0	0	1	0	1	0	1	0	Don't know	No	Yes	Don't know	No	Don't know	Don't know	Don't know	Disagree	Disagree	Disagree	Disagree	Yes	No	No	No	No
Kasai central	Kananga	50	45 to 59 years	Secondary	Married	Protestant	Other	Vehicle	Other	No	1	Non										0	0	0	0	0	1	0	0	Don't know	Yes	Yes	Don't know	Don't know	Don't know	Don't know	Don't know	Agree	Agree	Agree	Agree	Yes	No	No	No	No
Kasai central	Kananga	56	45 to 59 years	Secondary	Married	Protestant	Trader	Vehicle	Trade	Yes	0	Non	Moderna	2 doses	1	0	0	0	0	1	1									Yes	Yes	Yes	Yes	Yes	Yes	Yes	Yes	Disagree	Agree	Agree	Agree	Yes	No	No	No	No
Kasai central	Kananga	41	30 to 44 years	Primary	Married	Protestant	Unemployed	Vehicle	Family visit	No	1	Non										0	0	0	0	0	0	1	0	Yes	Yes	Yes	No	Don't know	Yes	Yes	Don't know	Agree	Agree	Agree	Agree	Yes	No	No	No	No
Kasai central	Kananga	19	18 to 29 years	Secondary	SIngle	Protestant	Unemployed	Vehicle	Family visit	No	1	Non										0	0	0	0	0	0	1	0	Don't know	Don't know	Don't know	No	Don't know	Don't know	Don't know	Don't know	Disagree	Disagree	Disagree	Disagree	Yes	No	No	No	No
Kasai central	Kananga	37	30 to 44 years	Tertiary	Married	Protestant	Civil servant	Vehicle	Work	No	1	Non										1	0	1	1	1	0	1	0	No	No	Don't know	No	No	Don't know	Don't know	Don't know	Undecided	Disagree	Disagree	Disagree	Yes	No	No	No	No
Kasai central	Kananga	62	60 years and more	Secondary	Other	Protestant	Unemployed	Vehicle	Medical care	Yes	0	Non	Johnson & Johnson	1 dose	0	0	0	1	1	0	0									Yes	No	Yes	Yes	Yes	Yes	No	No	Agree	Agree	Agree	Agree	Yes	No	No	No	No
Kasai central	Kananga	20	18 to 29 years	Secondary	Married	Catholicism	Other	Vehicle	Work	Yes	0	Non	Pfizer	1 dose	1	1	0	0	0	0	0									Yes	Yes	Yes	Yes	Yes	Yes	Yes	No	Agree	Agree	Agree	Agree	Yes	No	No	No	No
Kasai central	Kananga	26	18 to 29 years	Secondary	Married	Protestant	Other	Vehicle	Work	No	1	Non										0	0	1	0	1	0	1	0	Don't know	No	Don't know	No	No	Don't know	Don't know	Don't know	Undecided	Disagree	Disagree	Disagree	Yes	No	No	No	No
Kasai central	Kananga	37	30 to 44 years	Tertiary	Married	Protestant	Civil servant	Vehicle	Family visit	Yes	0	Non	Moderna	2 doses	1	0	0	0	1	0	0									Yes	Yes	Yes	No	No	Yes	No	No	Agree	Agree	Agree	Agree	Yes	No	No	No	No
Kasai central	Kananga	27	18 to 29 years	Secondary	Married	Protestant	Unemployed	Vehicle	To study	Yes	0	Non	Moderna	1 dose	0	0	0	1	0	1	0									Yes	Don't know	Yes	Don't know	Don't know	No	Don't know	No	Disagree	Agree	Disagree	Agree	No	No	No	No	No
Kasai central	Kananga	28	18 to 29 years	Primary	Married	Protestant	Other	Vehicle	Family visit	Yes	0	Non	Johnson & Johnson	1 dose	0	1	0	1	0	0	0									Yes	No	Yes	Yes	Don't know	Yes	Don't know	Don't know	Disagree	Agree	Disagree	Disagree	No	No	No	No	No
Kasai central	Kananga	49	45 to 59 years	Secondary	Married	Catholicism	Other	Vehicle	Family visit	No	1	Non										0	0	0	1	0	0	1	0	Don't know	Don't know	No	Don't know	No	Don't know	No	No	Disagree	Disagree	Disagree	Disagree	Yes	No	No	No	No
Kasai central	Kananga	67	60 years and more	Primary	Married	Other	Unemployed	Vehicle	Family visit	Yes	0	Non	Moderna	1 dose	0	1	0	0	0	1	0									Yes	No	Yes	Yes	No	Yes	No	No	Disagree	Agree	Agree	Agree	No	Yes	No	No	No
Kasai central	Kananga	56	45 to 59 years	Tertiary	SIngle	Protestant	Civil servant	Vehicle	Work	Yes	0	Non	Johnson & Johnson	1 dose	0	1	1	0	0	0	0									Yes	No	Yes	Yes	Don't know	Yes	Don't know	Yes	Agree	Agree	Disagree	Disagree	No	No	No	No	No
Kasai central	Kananga	44	30 to 44 years	Secondary	Married	Protestant	Civil servant	Vehicle	Trade	Yes	0	Non	Moderna	1 dose	0	1	0	1	0	0	0									Yes	No	Yes	Don't know	Don't know	Yes	No	No	Disagree	Agree	Agree	Disagree	No	No	No	No	No
Kasai central	Kananga	37	30 to 44 years	Secondary	Married	Other	Unemployed	Vehicle	Trade	No	1	Non										1	0	0	1	0	1	0	0	No	Don't know	No	Don't know	Don't know	Don't know	No	No	Disagree	Disagree	Disagree	Disagree	Yes	No	No	No	No
Kasai central	Kananga	23	18 to 29 years	Secondary	SIngle	Protestant	Other	Vehicle	To study	Yes	0	Non	Pfizer	> 2 doses	0	0	0	1	0	0	0									Yes	Yes	Yes	Yes	No	No	Yes	No	Disagree	Agree	Disagree	Disagree	No	No	No	No	No
Kasai central	Kananga	22	18 to 29 years	Secondary	Married	Protestant	Other	Vehicle	Family visit	Yes	0	Non	Johnson & Johnson	1 dose	0	1	0	0	0	1	0									No	No	No	Yes	No	Yes	No	No	Disagree	Agree	Disagree	Disagree	No	No	No	No	No
Kasai central	Kananga	41	30 to 44 years	Primary	Married	Catholicism	Civil servant	Vehicle	Work	No	1	Non										1	0	0	1	0	0	0	0	Yes	No	Don't know	Don't know	Don't know	Don't know	No	No	Disagree	Disagree	Disagree	Agree	Yes	No	No	No	No
Kasai central	Kananga	31	30 to 44 years	Primary	Married	Protestant	Unemployed	Vehicle	Trade	Yes	0	Non	Johnson & Johnson	1 dose	1	0	1	0	0	0	0									Yes	Yes	Yes	No	No	No	No	Don't know	Disagree	Disagree	Disagree	Agree	No	No	No	No	No
Kasai central	Kananga	30	30 to 44 years	Primary	Other	Protestant	Unemployed	Vehicle	Trade	No	1	Non										0	0	0	0	1	0	0	0	No	Don't know	No	Don't know	Yes	Don't know	Don't know	Yes	Disagree	Disagree	Disagree	Disagree	Yes	No	No	No	No
Kasai central	Kananga	20	18 to 29 years	Secondary	SIngle	Other	Other	Vehicle	To study	Yes	0	Non	Johnson & Johnson	1 dose	0	0	0	1	0	0	0									Yes	No	No	No	No	Yes	Don't know	No	Disagree	Disagree	Disagree	Disagree	No	No	No	No	No
Kasai central	Kananga	26	18 to 29 years	Secondary	SIngle	Other	Other	Vehicle	Tourism	Yes	0	Non	Moderna	1 dose	1	1	0	0	0	0	0									Yes	No	Yes	Yes	Yes	No	Don't know	No	Disagree	Agree	Disagree	Agree	No	No	No	No	No
Kasai central	Kananga	35	30 to 44 years	Tertiary	Married	Catholicism	Civil servant	Vehicle	Work	Yes	0	Non	Johnson & Johnson	1 dose	1	1	0	0	0	0	0									Yes	No	Yes	Yes	No	Yes	No	Don't know	Disagree	Agree	Disagree	Agree	No	No	No	Don't know	No
Kasai central	Kananga	42	30 to 44 years	Primary	Married	Protestant	Other	Vehicle	Trade	No	1	Non										0	0	0	0	0	1	0	0	Yes	No	Don't know	Don't know	No	Don't know	No	No	Disagree	Agree	Agree	Agree	Yes	No	No	No	No
Kasai central	Kananga	18	18 to 29 years	Primary	Married	Other	Unemployed	Vehicle	Trade	No	1	Non										0	0	0	0	0	1	0	0	Yes	No	Yes	Yes	No	Don't know	No	No	Disagree	Disagree	Agree	Agree	Yes	No	No	No	No
Kasai central	Kananga	30	30 to 44 years	None	Married	Catholicism	Other	Vehicle	Trade	No	1	Non										0	0	0	0	0	1	0	0	Yes	No	Yes	Don't know	Don't know	Don't know	No	Don't know	Agree	Agree	Agree	Agree	Yes	No	No	No	No
Kasai central	Kananga	62	60 years and more	None	Other	Other	Unemployed	Vehicle	Family visit	Yes	0	Non	Moderna	2 doses	0	1	0	0	0	0	0									Yes	No	Don't know	Yes	Yes	No	Yes	Don't know	Disagree	Agree	Disagree	Agree	No	No	No	No	No
Kasai central	Kananga	31	30 to 44 years	None	Married	Protestant	Unemployed	Vehicle	Trade	Yes	0	Non	Johnson & Johnson	1 dose	1	1	0	0	0	1	0									Yes	Yes	Don't know	Yes	Don't know	Yes	Don't know	Don't know	Disagree	Agree	Disagree	Disagree	No	No	No	No	No
Kasai central	Kananga	43	30 to 44 years	None	Married	Protestant	Unemployed	Vehicle	Trade	No	1	Non										0	0	0	0	0	1	0	0	Don't know	No	Don't know	Don't know	No	Don't know	Don't know	No	Disagree	Disagree	Agree	Agree	Yes	No	No	No	No
Kasai central	Kananga	32	30 to 44 years	Primary	Other	Protestant	Unemployed	Vehicle	Work	No	1	Non										0	0	0	0	0	1	0	0	Yes	Don't know	Yes	Don't know	Yes	Don't know	Don't know	Don't know	Disagree	Disagree	Disagree	Agree	Yes	No	No	No	No
Kasai central	Kananga	48	45 to 59 years	None	Married	Protestant	Unemployed	Vehicle	Family visit	Yes	0	Non	Moderna	1 dose	0	1	0	0	0	0	0									Yes	Don't know	Yes	Yes	Yes	Yes	No	Don't know	Disagree	Agree	Disagree	Agree	No	No	No	No	No
Kasai central	Kananga	41	30 to 44 years	Primary	Married	Catholicism	Unemployed	Vehicle	Work	Yes	0	Non	Johnson & Johnson	1 dose	1	1	0	0	0	1	0									Yes	Yes	Don't know	Don't know	Don't know	Yes	Don't know	No	Disagree	Agree	Agree	Agree	No	No	No	No	No
Kasai central	Kananga	56	45 to 59 years	Primary	Married	Protestant	Civil servant	Vehicle	Work	Yes	0	Non	Je ne sais pas	1 dose	1	1	0	1	0	0	0									Yes	No	Don't know	Yes	No	Yes	No	No	Agree	Agree	Agree	Agree	No	No	No	No	No
Kasai central	Kananga	65	60 years and more	Primary	Married	Other	Civil servant	Vehicle	Work	Yes	0	Non	Je ne sais pas	1 dose	0	1	0	1	0	0	0									Yes	No	Yes	Don't know	No	Yes	Don't know	No	Disagree	Agree	Disagree	Agree	Don't know	No	No	No	No
Kasai central	Kananga	23	18 to 29 years	Primary	Married	Catholicism	Unemployed	Vehicle	Trade	Yes	0	Non	Je ne sais pas	1 dose	0	1	1	1	0	0	0									Yes	Don't know	Don't know	Don't know	Yes	Yes	Don't know	No	Disagree	Agree	Disagree	Agree	No	No	No	No	No
Kasai central	Kananga	33	30 to 44 years	Primary	SIngle	Other	Unemployed	Vehicle	Other	No	1	Non										0	0	0	0	0	0	1	0	Yes	Don't know	Yes	Don't know	Yes	Don't know	Don't know	No	Disagree	Disagree	Agree	Agree	Yes	No	No	No	No
Kasai central	Kananga	19	18 to 29 years	None	Married	Other	Other	Vehicle	Tourism	No	1	Non										1	0	0	0	0	0	0	0	Don't know	No	No	Don't know	Yes	Yes	Don't know	No	Disagree	Disagree	Undecided	Disagree	Yes	No	No	No	No
Kasai central	Kananga	21	18 to 29 years	Secondary	SIngle	Other	Other	Vehicle	To study	Yes	0	Non	Je ne sais pas	1 dose	0	1	0	1	0	0	0									Yes	Don't know	Yes	No	Yes	No	Don't know	No	Disagree	Agree	Agree	Agree	No	No	No	No	No
Kasai central	Kananga	51	45 to 59 years	Secondary	Married	Protestant	Civil servant	Vehicle	Family visit	Yes	0	Non	Je ne sais pas	1 dose	0	1	1	0	0	1	0									Yes	No	Yes	Yes	Yes	No	No	No	Disagree	Agree	Disagree	Agree	No	Yes	No	No	No
Kasai central	Kananga	36	30 to 44 years	Secondary	Married	Catholicism	Other	Vehicle	Family visit	Yes	0	Non	Johnson & Johnson	1 dose	0	1	0	0	0	0	0									Yes	Don't know	No	No	Don't know	No	No	No	Disagree	Agree	Agree	Agree	No	No	No	No	No
Kasai central	Kananga	31	30 to 44 years	Secondary	Married	Protestant	Unemployed	Vehicle	Trade	No	1	Non										0	0	1	0	0	0	0	0	Yes	Don't know	No	Don't know	No	Don't know	No	No	Agree	Disagree	Disagree	Agree	Yes	No	No	No	No
Kasai central	Kananga	29	18 to 29 years	Tertiary	Married	Protestant	Other	Vehicle	To study	Yes	0	Non	Je ne sais pas	2 doses	0	1	0	0	0	0	0									Yes	Don't know	Yes	Don't know	No	No	Don't know	No	Disagree	Agree	Agree	Agree	No	No	No	No	No
Kasai central	Kananga	28	18 to 29 years	Secondary	SIngle	Protestant	Other	Vehicle	Other	Yes	0	Non	Johnson & Johnson	1 dose	1	0	0	0	0	0	0									Yes	Yes	Yes	Yes	Yes	Yes	Yes	Yes	Agree	Agree	Agree	Agree	Yes	No	No	No	No
Kasai central	Kananga	30	30 to 44 years	Secondary	Married	Other	Unemployed	Vehicle	Trade	No	1	Non										0	0	0	0	0	1	0	0	No	No	Yes	Don't know	No	Don't know	Don't know	No	Disagree	Agree	Agree	Agree	Yes	No	No	No	No
Kasai central	Kananga	27	18 to 29 years	None	Married	Protestant	Other	Vehicle	Other	Yes	0	Non	Je ne sais pas	1 dose	0	1	0	0	0	0	0									Yes	Don't know	Yes	Don't know	No	Yes	Don't know	No	Agree	Agree	Agree	Agree	No	No	No	No	No
Kasai central	Kananga	35	30 to 44 years	Secondary	Married	Other	Trader	Vehicle	Trade	Yes	0	Non	Johnson & Johnson	1 dose	0	0	0	1	0	0	0									Yes	Yes	Yes	Yes	Yes	Yes	Yes	Yes	Agree	Agree	Agree	Agree	Yes	No	No	No	No
Kasai central	Kananga	50	45 to 59 years	Primary	Married	Protestant	Unemployed	Vehicle	Trade	Yes	0	Non	Je ne sais pas	2 doses	1	1	0	0	0	0	0									No	Don't know	Don't know	Yes	Don't know	No	No	Don't know	Disagree	Agree	Agree	Agree	No	No	No	No	No
Kasai central	Kananga	22	18 to 29 years	Secondary	SIngle	Protestant	Other	Vehicle	To study	No	1	Non										0	0	1	0	0	0	0	0	Yes	Yes	Yes	Yes	Don't know	Yes	Yes	Yes	Agree	Agree	Agree	Agree	Yes	No	No	No	No
Kasai central	Kananga	21	18 to 29 years	Secondary	SIngle	Other	Unemployed	Vehicle	Trade	Yes	0	Non	Je ne sais pas	1 dose	0	1	1	0	0	0	0									Yes	No	Yes	Yes	No	Yes	No	Yes	Disagree	Agree	Agree	Disagree	No	No	No	No	No
Kasai central	Kananga	23	18 to 29 years	Secondary	SIngle	Other	Other	Vehicle	Tourism	No	1	Non										0	1	0	0	0	0	0	0	Yes	Yes	No	No	Don't know	Don't know	Yes	Yes	Agree	Agree	Agree	Agree	Yes	No	No	No	No
Kasai central	Kananga	19	18 to 29 years	Primary	SIngle	Protestant	Other	Vehicle	To study	Yes	0	Non	Je ne sais pas	1 dose	1	1	0	0	0	0	0									Yes	No	Yes	Yes	Yes	Yes	No	Don't know	Disagree	Agree	Agree	Agree	No	No	No	No	No
Kasai central	Kananga	24	18 to 29 years	Secondary	SIngle	Other	Trader	Vehicle	Trade	No	1	Non										0	0	1	0	0	0	0	0	Yes	Yes	Don't know	Yes	Don't know	Don't know	Don't know	Yes	Agree	Agree	Agree	Agree	Yes	No	No	No	No
Kasai central	Kananga	19	18 to 29 years	Primary	SIngle	Protestant	Other	Vehicle	To study	Yes	0	Non	Je ne sais pas	1 dose	1	0	0	0	0	1	0									Yes	No	Yes	Yes	No	Yes	No	No	Disagree	Agree	Agree	Agree	No	No	No	No	No
Kasai central	Kananga	35	30 to 44 years	Secondary	Married	Other	Trader	Vehicle	Other	Yes	0	Non	Moderna	2 doses	0	0	0	1	0	0	0									Yes	Yes	Don't know	Yes	Yes	No	Don't know	Yes	Disagree	Agree	Agree	Agree	Yes	No	No	No	No
Kasai central	Kananga	38	30 to 44 years	Primary	Married	Other	Other	Vehicle	Other	No	1	Non										0	0	0	0	0	1	0	0	Yes	Yes	Yes	Don't know	Yes	Don't know	No	No	Disagree	Agree	Agree	Agree	Yes	No	No	No	No
Kasai central	Kananga	42	30 to 44 years	Secondary	Married	Protestant	Other	Vehicle	Trade	Yes	0	Non	Je ne sais pas	1 dose	0	1	0	0	0	0	0									Yes	No	Yes	Don't know	No	Yes	No	No	Disagree	Agree	Agree	Disagree	No	No	No	No	No
Kasai central	Kananga	37	30 to 44 years	Secondary	Married	Protestant	Trader	Vehicle	Trade	Yes	0	Non	Johnson & Johnson	1 dose	0	0	0	1	0	0	0									Yes	Yes	No	No	Yes	Yes	Yes	Yes	Agree	Agree	Agree	Agree	Yes	No	No	No	No
Kasai central	Kananga	35	30 to 44 years	Primary	Married	Muslim	Unemployed	Vehicle	Trade	Yes	0	Non	Je ne sais pas	1 dose	0	1	0	1	0	1	0									Yes	Don't know	Yes	Yes	No	Yes	No	No	Disagree	Agree	Disagree	Disagree	No	No	No	No	No
Kasai central	Kananga	27	18 to 29 years	Secondary	SIngle	Other	Other	Vehicle	Work	No	1	Non										0	0	0	0	1	0	0	0	No	Don't know	Don't know	No	Yes	Yes	Yes	Yes	Agree	Agree	Agree	Agree	Yes	No	No	No	No
Kasai central	Kananga	74	60 years and more	Primary	Married	Protestant	Civil servant	Vehicle	Medical care	Yes	0	Non	Je ne sais pas	1 dose	0	1	0	0	0	0	0									No	No	Yes	Yes	No	Yes	No	No	Disagree	Agree	Disagree	Disagree	No	No	No	No	No
Kasai central	Kananga	29	18 to 29 years	Secondary	Married	Other	Other	Vehicle	Family visit	No	1	Non										0	0	1	0	0	0	0	0	No	Don't know	Yes	Yes	Yes	Don't know	Yes	Yes	Agree	Agree	Agree	Agree	Yes	No	No	No	No
Kasai central	Kananga	28	18 to 29 years	Primary	Married	Catholicism	Unemployed	Vehicle	Trade	No	1	Non										0	0	0	0	0	1	0	0	Yes	Yes	Yes	Don't know	Yes	Don't know	Don't know	No	Agree	Agree	Agree	Agree	Yes	No	No	No	No
Kasai central	Kananga	21	18 to 29 years	Secondary	SIngle	Other	Trader	Vehicle	Other	No	1	Non										0	0	1	0	0	0	0	0	Yes	Yes	No	Yes	No	No	Yes	Yes	Agree	Agree	Agree	Agree	Yes	No	No	No	No
Kasai central	Kananga	36	30 to 44 years	Secondary	Married	Protestant	Unemployed	Vehicle	Trade	Yes	0	Non	Je ne sais pas	1 dose	0	1	0	1	0	0	0									Yes	Don't know	Yes	Yes	Yes	Yes	Yes	No	Agree	Agree	Disagree	Disagree	No	No	No	No	No
Kasai central	Kananga	26	18 to 29 years	Secondary	SIngle	Other	Other	Vehicle	Other	No	1	Non										0	0	0	0	1	0	0	0	Yes	Yes	Yes	Yes	Yes	Yes	Yes	Yes	Agree	Agree	Agree	Agree	Yes	No	No	No	No
Kasai central	Kananga	41	30 to 44 years	Primary	Married	Catholicism	Other	Vehicle	Other	No	1	Non										0	1	0	0	0	1	0	0	Yes	Yes	Yes	Yes	Yes	Yes	No	No	Disagree	Agree	Agree	Agree	Yes	No	No	No	No
Kasai central	Kananga	35	30 to 44 years	Secondary	Married	Other	Trader	Other	Other	Yes	0	Non	Moderna	2 doses	1	0	0	0	0	0	0									Yes	Yes	Yes	Yes	Yes	Yes	Yes	Yes	Agree	Agree	Agree	Agree	Yes	No	No	No	No
Kasai central	Kananga	49	45 to 59 years	Tertiary	Married	Protestant	Civil servant	Vehicle	Work	Yes	0	Non	Johnson & Johnson	1 dose	1	1	0	1	0	0	0									Yes	No	Yes	Yes	No	Yes	Yes	Yes	Disagree	Agree	Disagree	Disagree	No	No	No	No	No
Kasai central	Kananga	32	30 to 44 years	Tertiary	Married	Catholicism	Civil servant	Vehicle	Work	Yes	0	Non	Johnson & Johnson	1 dose	1	0	0	0	0	0	0									Yes	Yes	Yes	Yes	Yes	Yes	Yes	Yes	Agree	Agree	Agree	Agree	Yes	No	No	No	No
Kasai central	Kananga	32	30 to 44 years	Secondary	Married	Other	Other	Vehicle	Work	No	1	Non										1	0	0	0	0	1	0	0	No	Don't know	Yes	Don't know	Yes	Don't know	No	No	Disagree	Disagree	Agree	Agree	Yes	No	No	No	No
Kasai central	Kananga	21	18 to 29 years	Secondary	SIngle	Protestant	Other	Vehicle	Family visit	Yes	0	Non	Moderna	2 doses	1	0	0	0	0	0	0									Yes	Yes	No	Yes	Yes	Yes	Yes	Yes	Agree	Agree	Agree	Agree	Yes	No	No	No	No
Kasai central	Kananga	36	30 to 44 years	Primary	Married	Protestant	Unemployed	Vehicle	Trade	Yes	0	Non	Je ne sais pas	1 dose	0	1	0	0	0	0	0									Yes	Don't know	Yes	Don't know	No	Yes	No	No	Disagree	Agree	Disagree	Agree	No	No	No	No	No
Kasai central	Kananga	28	18 to 29 years	Primary	Married	Protestant	Other	Vehicle	Family visit	Yes	0	Non	Je ne sais pas	1 dose	0	1	0	0	0	0	0									Yes	No	No	Yes	Don't know	Yes	No	Don't know	Disagree	Agree	Agree	Disagree	No	No	No	No	No
Kasai central	Kananga	21	18 to 29 years	Secondary	Married	Muslim	Unemployed	Vehicle	Family visit	No	1	Non										0	0	0	0	1	0	0	0	Yes	Yes	Yes	No	No	Yes	No	Don't know	Disagree	Agree	Disagree	Agree	Yes	No	No	No	No
Kasai central	Kananga	19	18 to 29 years	Primary	Married	Protestant	Other	Vehicle	Family visit	Yes	0	Non	Je ne sais pas	1 dose	0	1	0	1	0	0	0									Yes	Don't know	No	Yes	No	Yes	No	Don't know	Disagree	Agree	Disagree	Agree	No	No	No	No	No
Kasai central	Kananga	28	18 to 29 years	None	Married	Protestant	Unemployed	Vehicle	Family visit	Yes	0	Non	Johnson & Johnson	1 dose	1	0	0	0	0	0	0									Yes	Yes	No	Yes	No	Yes	Yes	Don't know	Disagree	Agree	Agree	Agree	Yes	No	No	No	No
Kasai central	Kananga	23	18 to 29 years	Primary	Married	Other	Other	Vehicle	Family visit	Yes	0	Non	Je ne sais pas	1 dose	1	1	0	0	0	0	0									Yes	Yes	Yes	Yes	No	Yes	Don't know	Don't know	Disagree	Agree	Disagree	Agree	No	No	No	No	No
Kasai central	Kananga	33	30 to 44 years	Secondary	Married	Other	Trader	Vehicle	Trade	Yes	0	Non	Johnson & Johnson	1 dose	1	0	0	0	0	0	0									Yes	Yes	No	Yes	Yes	Yes	Yes	Yes	Agree	Agree	Agree	Agree	Yes	No	No	No	No
Kasai central	Kananga	22	18 to 29 years	None	SIngle	Other	Other	Vehicle	Family visit	Yes	0	Non	Johnson & Johnson	1 dose	1	0	0	0	0	0	0									Yes	Yes	No	Yes	Yes	Yes	Yes	Yes	Agree	Agree	Agree	Agree	Yes	No	No	No	No
Kasai central	Kananga	23	18 to 29 years	Primary	SIngle	Muslim	Other	Vehicle	Work	No	1	Non										0	0	0	0	1	0	0	0	Yes	No	Yes	Yes	Yes	Yes	No	No	Agree	Agree	Agree	Agree	Yes	No	No	No	No
Kasai central	Kananga	32	30 to 44 years	Secondary	Married	Protestant	Other	Vehicle	Trade	No	1	Non										0	0	1	0	0	0	0	0	Yes	Yes	No	Yes	No	Yes	Yes	Yes	Agree	Agree	Agree	Agree	Yes	No	No	No	No
Kasai central	Kananga	39	30 to 44 years	Tertiary	Married	Catholicism	Unemployed	Vehicle	Trade	Yes	0	Non	Je ne sais pas	1 dose	1	1	0	0	0	0	0									Yes	No	Yes	Yes	Yes	Yes	Yes	Yes	Disagree	Agree	Agree	Disagree	No	No	No	No	No
Kasai central	Kananga	26	18 to 29 years	None	Married	Other	Other	Vehicle	Other	No	1	Non										0	0	0	0	1	0	0	0	Yes	Yes	Yes	Yes	No	Don't know	Don't know	Yes	Agree	Agree	Agree	Agree	Yes	No	No	No	No
Kasai central	Kananga	33	30 to 44 years	Secondary	Married	Protestant	Unemployed	Vehicle	Trade	Yes	0	Non	Johnson & Johnson	1 dose	0	1	0	0	0	1	0									Yes	No	Yes	Yes	Yes	Yes	Don't know	Don't know	Agree	Agree	Agree	Disagree	No	No	No	No	No
Kasai central	Kananga	52	45 to 59 years	Primary	Married	Catholicism	Civil servant	Vehicle	Work	Yes	0	Non	Je ne sais pas	2 doses	1	1	1	1	0	0	0									Yes	No	Yes	Yes	Don't know	Yes	Don't know	No	Disagree	Agree	Agree	Disagree	No	No	No	No	No
Kasai central	Kananga	28	18 to 29 years	Secondary	SIngle	Other	Unemployed	Vehicle	Trade	No	1	Non										0	0	1	0	0	0	0	0	Yes	Yes	No	Yes	Yes	Yes	Yes	Yes	Agree	Agree	Agree	Agree	Yes	No	No	No	No
Kasai central	Kananga	39	30 to 44 years	Secondary	Married	Protestant	Unemployed	Vehicle	Trade	Yes	0	Non	Johnson & Johnson	1 dose	0	0	0	1	0	0	0									Yes	Yes	Yes	Yes	Yes	Yes	Yes	Yes	Agree	Agree	Agree	Agree	Yes	No	No	No	No
Kasai central	Kananga	41	30 to 44 years	Secondary	Married	Other	Unemployed	Vehicle	Family visit	No	1	Non										0	0	1	0	0	0	1	0	Yes	No	Yes	Yes	Yes	Yes	Don't know	No	Disagree	Agree	Agree	Agree	Yes	No	No	No	No
Kasai central	Kananga	23	18 to 29 years	Primary	SIngle	Catholicism	Unemployed	Vehicle	Trade	No	1	Non										0	0	0	0	0	1	0	0	Yes	No	Yes	Yes	Yes	Don't know	Don't know	No	Agree	Agree	Agree	Disagree	Yes	No	No	No	No
Kasai central	Kananga	65	60 years and more	Tertiary	Married	Protestant	Healthcare worker	Vehicle	Trade	Yes	0	Non	Johnson & Johnson	1 dose	1	0	0	0	0	0	0									Yes	Yes	Yes	Yes	Yes	Yes	Yes	Yes	Agree	Agree	Agree	Agree	Yes	No	No	No	No
Kasai central	Kananga	23	18 to 29 years	Secondary	SIngle	Protestant	Unemployed	Vehicle	Trade	Yes	0	Non	Je ne sais pas	2 doses	1	1	0	0	0	0	0									Yes	No	Yes	Yes	Yes	Yes	No	No	Agree	Agree	Agree	Agree	No	No	No	No	No
Kasai central	Kananga	33	30 to 44 years	Tertiary	Married	Other	Trader	Vehicle	Other	Yes	0	Non	Pfizer	> 2 doses	1	0	0	0	0	0	0									Yes	Yes	Yes	Yes	Yes	Yes	Yes	Yes	Agree	Agree	Agree	Agree	Yes	No	No	No	No
Kasai central	Kananga	30	30 to 44 years	Secondary	Married	Catholicism	Unemployed	Vehicle	Trade	Yes	0	Non	Je ne sais pas	2 doses	0	1	0	0	0	1	0									Yes	Yes	Yes	Yes	Yes	Yes	No	No	Agree	Agree	Agree	Disagree	No	No	No	No	No
Kasai central	Kananga	35	30 to 44 years	Tertiary	Married	Other	Other	Vehicle	Trade	Yes	0	Non	Johnson & Johnson	1 dose	1	0	0	0	0	0	0									Yes	Yes	Yes	Yes	No	Yes	Yes	Yes	Agree	Agree	Agree	Agree	Yes	No	No	No	No
Kasai central	Kananga	26	18 to 29 years	Primary	SIngle	Catholicism	Other	Vehicle	To study	No	1	Non										0	0	0	0	0	1	0	0	Don't know	Yes	Yes	Yes	Yes	Yes	Yes	No	Disagree	Agree	Agree	Agree	Yes	No	No	No	No
Kasai central	Kananga	30	30 to 44 years	Secondary	Married	Protestant	Trader	Vehicle	Trade	Yes	0	Non	Johnson & Johnson	1 dose	1	0	0	0	0	0	0									Yes	Yes	Yes	Yes	Yes	Yes	Yes	Yes	Agree	Agree	Agree	Agree	Yes	No	No	No	No
Kasai central	Kananga	18	18 to 29 years	Primary	SIngle	Protestant	Other	Vehicle	Other	No	1	Non										0	0	0	0	0	1	0	0	Yes	Yes	Yes	Yes	Yes	Yes	No	No	Agree	Agree	Agree	Disagree	Yes	No	No	No	No
Kasai central	Kananga	28	18 to 29 years	Secondary	Other	Other	Unemployed	Vehicle	Trade	Yes	0	Non	Johnson & Johnson	1 dose	1	0	0	0	0	0	0									Yes	Yes	Yes	Yes	Yes	Yes	Yes	Yes	Agree	Agree	Agree	Agree	Yes	No	No	Don't know	No
Kasai central	Kananga	22	18 to 29 years	Secondary	SIngle	Muslim	Unemployed	Vehicle	Trade	Yes	0	Non	Je ne sais pas	1 dose	1	1	0	0	0	0	0									Yes	No	Yes	Yes	Don't know	Yes	No	No	Agree	Agree	Agree	Agree	No	No	No	No	No
Kasai central	Kananga	18	18 to 29 years	Primary	SIngle	Protestant	Unemployed	Vehicle	To study	No	1	Non										0	0	0	0	1	0	0	0	No	Don't know	No	No	No	No	Yes	Yes	Agree	Agree	Agree	Agree	Yes	No	No	No	No
Kasai central	Kananga	25	18 to 29 years	Secondary	Married	Protestant	Unemployed	Vehicle	Trade	Yes	0	Non	Je ne sais pas	1 dose	0	1	0	1	0	0	0									Yes	No	Yes	Yes	No	Yes	No	No	Agree	Agree	Agree	Disagree	No	No	No	No	No
Kasai central	Kananga	45	45 to 59 years	Secondary	Married	Other	Unemployed	Vehicle	Other	Yes	0	Non	Johnson & Johnson	1 dose	0	0	1	0	0	0	0									Yes	Yes	Yes	Yes	Yes	No	Yes	Yes	Agree	Agree	Agree	Agree	Yes	No	No	No	No
Kasai central	Kananga	18	18 to 29 years	Primary	SIngle	Protestant	Unemployed	Vehicle	Trade	Yes	0	Non	Je ne sais pas	1 dose	0	1	1	0	0	1	0									Yes	Yes	Yes	Yes	No	Yes	No	No	Agree	Agree	Disagree	Agree	No	No	No	No	No
Kasai central	Kananga	37	30 to 44 years	Secondary	Married	Protestant	Unemployed	Vehicle	Trade	Yes	0	Non	Johnson & Johnson	1 dose	0	0	0	1	0	0	0									No	Yes	Yes	Yes	No	Yes	Yes	Yes	Agree	Agree	Agree	Agree	Yes	No	No	No	No
Kasai central	Kananga	52	45 to 59 years	Secondary	Married	Other	Unemployed	Vehicle	Other	No	1	Non										0	0	0	0	0	1	0	0	Yes	No	Yes	Yes	Yes	Yes	No	No	Disagree	Agree	Agree	Disagree	Yes	No	No	No	No
Kasai central	Kananga	42	30 to 44 years	Secondary	Married	Protestant	Unemployed	Vehicle	Work	Yes	0	Non	Johnson & Johnson	1 dose	1	0	0	0	0	0	0									Yes	Yes	Yes	Yes	Yes	Yes	No	Yes	Agree	Agree	Agree	Agree	Yes	No	No	No	No
Kasai central	Kananga	24	18 to 29 years	Tertiary	SIngle	Other	Other	Vehicle	Other	Yes	0	Non	Johnson & Johnson	1 dose	1	1	0	0	0	0	0									Yes	No	Yes	Yes	Yes	Yes	Yes	Yes	Agree	Agree	Agree	Disagree	No	No	No	No	No
Kasai central	Kananga	36	30 to 44 years	Secondary	Married	Other	Civil servant	Vehicle	Work	Yes	0	Non	Johnson & Johnson	1 dose	1	0	0	0	0	0	0									Yes	Yes	Yes	No	Yes	Yes	Yes	No	Agree	Agree	Agree	Agree	Yes	No	No	No	No
Kasai central	Kananga	19	18 to 29 years	Secondary	SIngle	Other	Other	Vehicle	Family visit	Yes	0	Non	Johnson & Johnson	1 dose	1	0	0	0	0	0	0									Yes	No	Yes	Yes	No	Yes	No	No	Agree	Agree	Agree	Agree	No	No	No	No	No
Kasai central	Kananga	30	30 to 44 years	Tertiary	Married	Muslim	Civil servant	Vehicle	Work	Yes	0	Non	Johnson & Johnson	1 dose	1	0	0	1	0	0	0									Yes	Yes	No	Yes	No	Yes	Yes	No	Agree	Agree	Agree	Agree	Yes	No	No	No	No
Kasai central	Kananga	19	18 to 29 years	Primary	SIngle	Other	Other	Vehicle	To study	No	1	Non										0	0	0	0	0	1	0	0	Yes	Yes	Yes	Yes	Yes	Yes	No	No	Agree	Agree	Agree	Disagree	Yes	No	No	No	No
Kasai central	Kananga	19	18 to 29 years	Secondary	SIngle	Other	Trader	Vehicle	Trade	Yes	0	Non	Johnson & Johnson	1 dose	1	0	0	0	0	0	0									Yes	Yes	No	Yes	Yes	Yes	No	Yes	Disagree	Agree	Agree	Disagree	No	No	No	No	No
Kasai central	Kananga	32	30 to 44 years	Tertiary	Married	Other	Civil servant	Vehicle	Work	Yes	0	Non	Johnson & Johnson	1 dose	1	1	0	1	0	0	0									Yes	No	Yes	Yes	Yes	Yes	No	Yes	Agree	Agree	Agree	Agree	No	No	No	No	No
Kasai central	Kananga	28	18 to 29 years	Tertiary	Married	Protestant	Unemployed	Vehicle	Family visit	Yes	0	Non	Johnson & Johnson	1 dose	1	0	0	0	0	0	0									Yes	Yes	Don't know	No	No	No	No	No	Disagree	Agree	Agree	Agree	No	No	No	No	No
Kasai central	Kananga	22	18 to 29 years	Secondary	Married	Other	Other	Vehicle	To study	Yes	0	Non	Je ne sais pas	1 dose	0	1	0	0	0	0	0									Yes	Yes	Yes	Don't know	Don't know	Yes	Don't know	Don't know	Agree	Agree	Agree	Disagree	No	No	No	No	No
Kasai central	Kananga	27	18 to 29 years	Primary	Married	Other	Unemployed	Vehicle	Other	No	1	Non										0	0	1	0	0	0	0	0	Yes	Yes	Yes	No	No	Don't know	No	No	Agree	Agree	Agree	Agree	Yes	No	No	No	No
Kasai central	Kananga	43	30 to 44 years	None	Married	Protestant	Other	Vehicle	Other	No	1	Non										0	1	1	0	0	1	0	0	No	No	Don't know	Don't know	No	Don't know	No	No	Disagree	Disagree	Disagree	Disagree	Yes	No	No	No	No
Kasai central	Kananga	20	18 to 29 years	None	SIngle	Other	Unemployed	Vehicle	Trade	Yes	0	Non	Johnson & Johnson	1 dose	1	0	0	0	0	0	0									Yes	Yes	Yes	Yes	No	No	No	No	Agree	Agree	Agree	Agree	Yes	No	No	No	No
Kasai central	Kananga	24	18 to 29 years	Primary	SIngle	Catholicism	Unemployed	Vehicle	Other	Yes	0	Non	Je ne sais pas	2 doses	1	1	0	0	0	0	0									Yes	No	Yes	Yes	No	Yes	Don't know	Don't know	Agree	Agree	Agree	Agree	No	No	No	No	No
Kasai central	Kananga	32	30 to 44 years	Primary	Married	Other	Unemployed	Vehicle	Trade	Yes	0	Non	Johnson & Johnson	1 dose	0	0	0	1	0	0	0									Yes	Yes	Yes	No	No	Yes	No	Yes	Agree	Agree	Agree	Agree	Yes	No	No	No	No
Kasai central	Kananga	56	45 to 59 years	Tertiary	Married	Other	Civil servant	Vehicle	Work	Yes	0	Non	Je ne sais pas	1 dose	1	0	0	0	0	0	0									Yes	Yes	Yes	Yes	Yes	Yes	Don't know	Don't know	Agree	Agree	Agree	Disagree	No	No	No	No	No
Kasai central	Kananga	36	30 to 44 years	Secondary	Married	Protestant	Unemployed	Vehicle	Trade	Yes	0	Non	Moderna	2 doses	1	0	0	1	0	0	0									Yes	Yes	Yes	Yes	No	Yes	No	Don't know	Agree	Agree	Agree	Agree	Yes	No	No	No	No
Kasai central	Kananga	32	30 to 44 years	Secondary	Married	Protestant	Unemployed	Vehicle	Trade	Yes	0	Non	Moderna	2 doses	1	0	0	1	0	0	0									Yes	No	Yes	Yes	Yes	Yes	No	Don't know	Disagree	Agree	Agree	Agree	No	No	No	No	No
Kasai central	Kananga	36	30 to 44 years	Primary	Married	Catholicism	Other	Vehicle	Family visit	Yes	0	Non	Je ne sais pas	1 dose	0	1	0	0	0	1	0									Yes	Don't know	No	Yes	Don't know	No	No	No	Disagree	Agree	Agree	Disagree	No	No	No	No	No
Kasai central	Kananga	68	60 years and more	Primary	Other	Catholicism	Civil servant	Vehicle	Work	Yes	0	Non	Je ne sais pas	2 doses	1	1	0	0	0	1	1									Yes	No	Yes	Don't know	Yes	Yes	Don't know	No	Agree	Agree	Agree	Agree	No	No	No	No	No
Kasai central	Kananga	32	30 to 44 years	Primary	Married	Catholicism	Unemployed	Vehicle	Family visit	Yes	0	Non	Johnson & Johnson	1 dose	1	0	0	1	0	0	0									Yes	No	No	Don't know	No	Yes	Don't know	Don't know	Agree	Agree	Agree	Agree	No	No	No	No	No
Kasai central	Kananga	24	18 to 29 years	Primary	Married	Other	Unemployed	Vehicle	Other	No	1	Non										0	0	1	1	0	0	0	0	Don't know	Don't know	Don't know	Don't know	Don't know	Don't know	Don't know	Don't know	Disagree	Disagree	Disagree	Disagree	Yes	No	No	No	No
Kasai central	Kananga	18	18 to 29 years	Primary	SIngle	Protestant	Unemployed	Vehicle	Family visit	No	1	Non										0	0	1	0	0	0	0	0	Don't know	Don't know	Don't know	Don't know	Don't know	Don't know	Don't know	Don't know	Disagree	Disagree	Disagree	Disagree	Yes	No	No	No	No
Kasai central	Kananga	28	18 to 29 years	Primary	Married	Other	Other	Vehicle	Other	No	1	Non										0	0	1	0	0	0	0	0	Don't know	Don't know	Don't know	Don't know	No	Don't know	No	Don't know	Disagree	Disagree	Disagree	Agree	Yes	No	No	No	No
Kasai central	Kananga	27	18 to 29 years	Secondary	Married	Protestant	Trader	Vehicle	Trade	No	1	Non										0	0	0	0	0	1	0	0	Yes	No	Don't know	Don't know	Don't know	Don't know	Don't know	Don't know	Agree	Agree	Agree	Agree	Yes	No	No	No	No
Kasai central	Kananga	28	18 to 29 years	Primary	Married	Catholicism	Other	Vehicle	Other	Yes	0	Non	Johnson & Johnson	1 dose	1	0	0	1	0	0	0									Yes	No	No	Don't know	No	Yes	No	Don't know	Agree	Agree	Agree	Agree	No	No	No	No	No
Kasai central	Kananga	47	45 to 59 years	Primary	Married	Other	Unemployed	Vehicle	Family visit	Yes	0	Non	Moderna	2 doses	1	0	0	1	0	0	0									Yes	No	No	Don't know	No	Yes	Don't know	No	Agree	Agree	Agree	Agree	No	No	No	No	No
Kasai central	Kananga	41	30 to 44 years	Tertiary	Married	Protestant	Civil servant	Vehicle	Work	Yes	0	Non	Johnson & Johnson	1 dose	1	0	0	1	0	0	0									Yes	No	No	No	No	Yes	No	No	Agree	Agree	Agree	Agree	No	No	No	No	No
Kasai central	Kananga	36	30 to 44 years	Secondary	Married	Catholicism	Trader	Vehicle	Trade	Yes	0	Non	Pfizer	2 doses	1	0	0	1	0	0	0									Yes	No	No	No	No	Yes	No	No	Agree	Agree	Agree	Agree	No	No	No	No	No
Kasai central	Kananga	50	45 to 59 years	Secondary	Married	Catholicism	Civil servant	Vehicle	Family visit	Yes	0	Non	Johnson & Johnson	1 dose	1	0	1	1	0	0	0									Yes	No	No	No	No	Yes	No	No	Agree	Agree	Agree	Agree	No	No	No	No	No
Kasai central	Kananga	30	30 to 44 years	Primary	Married	Muslim	Unemployed	Vehicle	Family visit	Yes	0	Non	Moderna	2 doses	1	0	0	1	0	0	0									Yes	No	No	No	No	Yes	No	No	Agree	Agree	Agree	Agree	No	No	No	No	No
Kasai central	Kananga	42	30 to 44 years	Secondary	Married	Protestant	Civil servant	Vehicle	Work	Yes	0	Non	Pfizer	2 doses	1	0	1	1	0	0	0									Yes	No	No	No	No	Yes	No	No	Agree	Agree	Agree	Agree	No	No	No	No	No
Kasai central	Kananga	25	18 to 29 years	Secondary	Married	Catholicism	Civil servant	Vehicle	Family visit	No	1	Non										0	0	0	0	0	1	0	0	Yes	No	No	Don't know	No	Don't know	Don't know	No	Agree	Agree	Agree	Agree	Yes	No	No	No	No
Kasai central	Kananga	49	45 to 59 years	Primary	Married	Protestant	Trader	Vehicle	Trade	Yes	0	Non	Johnson & Johnson	1 dose	1	0	0	1	0	0	0									Yes	No	No	No	No	Yes	No	No	Agree	Agree	Agree	Agree	No	No	No	No	No
Kasai central	Kananga	43	30 to 44 years	Primary	Married	Catholicism	Unemployed	Vehicle	Other	Yes	0	Non	Johnson & Johnson	1 dose	1	0	0	1	0	0	0									Yes	No	No	No	No	Yes	No	No	Agree	Agree	Agree	Agree	No	No	No	No	No
Kasai central	Kananga	40	30 to 44 years	Secondary	SIngle	Catholicism	Trader	Vehicle	Trade	Yes	0	Non	Johnson & Johnson	1 dose	1	0	0	1	0	0	0									Yes	No	No	No	No	Yes	No	No	Agree	Agree	Agree	Disagree	No	No	No	No	No
Kasai central	Kananga	18	18 to 29 years	Primary	SIngle	Catholicism	Other	Vehicle	Other	No	1	Non										0	0	1	0	0	1	0	0	Yes	No	No	Don't know	No	Don't know	Don't know	Don't know	Agree	Agree	Agree	Agree	Yes	No	No	No	No
Kasai central	Kananga	22	18 to 29 years	Primary	SIngle	Catholicism	Other	Vehicle	Other	Yes	0	Non	Johnson & Johnson	1 dose	1	0	0	1	0	0	0									Yes	No	No	Don't know	No	Yes	No	No	Agree	Agree	Agree	Agree	No	No	No	No	No
Kasai central	Kananga	23	18 to 29 years	Primary	Married	Other	Other	Vehicle	Other	Yes	0	Non	Johnson & Johnson	1 dose	1	0	0	1	0	0	0									Yes	No	No	Don't know	No	Yes	No	No	Agree	Agree	Agree	Agree	No	No	No	No	No
Kasai central	Kananga	23	18 to 29 years	Primary	SIngle	Protestant	Unemployed	Vehicle	Family visit	No	1	Non										0	0	1	0	0	1	0	0	Yes	No	No	Don't know	No	Don't know	Don't know	Don't know	Agree	Agree	Agree	Agree	Yes	No	No	No	No
Kasai central	Kananga	26	18 to 29 years	Secondary	Married	Catholicism	Trader	Vehicle	Trade	Yes	0	Non	Johnson & Johnson	1 dose	1	0	0	1	0	0	0									Yes	No	No	Don't know	No	No	No	No	Agree	Agree	Agree	Agree	No	No	No	No	No
Kasai central	Kananga	39	30 to 44 years	Secondary	Married	Catholicism	Unemployed	Vehicle	Family visit	Yes	0	Non	Johnson & Johnson	1 dose	1	0	0	1	0	0	0									Yes	No	No	Don't know	No	Don't know	Don't know	Don't know	Agree	Agree	Agree	Agree	No	No	No	No	No
Kasai central	Kananga	46	45 to 59 years	None	Married	Catholicism	Unemployed	Vehicle	Family visit	Yes	0	Non	Johnson & Johnson	1 dose	1	0	1	0	0	0	0									Yes	No	Don't know	Don't know	Don't know	Yes	Don't know	Don't know	Agree	Agree	Agree	Agree	Don't know	No	No	No	No
Kasai central	Kananga	40	30 to 44 years	None	Married	Catholicism	Unemployed	Vehicle	Family visit	Yes	0	Non	Johnson & Johnson	1 dose	1	0	0	0	0	1	0									Yes	No	Don't know	Don't know	Don't know	Yes	Don't know	Don't know	Agree	Agree	Agree	Agree	Don't know	No	No	No	No
Kasai central	Kananga	35	30 to 44 years	Primary	Married	Protestant	Unemployed	Vehicle	Family visit	Yes	0	Non	Johnson & Johnson	1 dose	1	0	0	1	0	0	0									Yes	Don't know	No	Don't know	No	Yes	Don't know	No	Agree	Agree	Agree	Agree	No	No	No	No	No
Kasai central	Kananga	23	18 to 29 years	Secondary	SIngle	Protestant	Civil servant	Vehicle	Medical care	Yes	0	Non	Johnson & Johnson	1 dose	1	0	1	0	0	0	0									Yes	No	No	Don't know	No	Yes	No	No	Agree	Agree	Agree	Agree	No	No	No	No	No
Kasai central	Kananga	42	30 to 44 years	None	Married	Catholicism	Unemployed	Vehicle	Family visit	Yes	0	Non	Johnson & Johnson	1 dose	1	0	0	1	0	0	0									Yes	No	No	Don't know	Don't know	Yes	Don't know	No	Agree	Agree	Agree	Agree	No	No	No	No	No
Kasai central	Kananga	40	30 to 44 years	Secondary	Married	Protestant	Unemployed	Vehicle	Medical care	Yes	0	Non	Johnson & Johnson	1 dose	1	0	1	0	0	0	0									Yes	No	No	Don't know	No	No	No	No	Agree	Agree	Agree	Agree	No	No	No	No	No
Kasai central	Kananga	56	45 to 59 years	Primary	Married	Protestant	Civil servant	Vehicle	Medical care	Yes	0	Non	Johnson & Johnson	1 dose	1	0	0	1	0	0	0									Yes	No	Don't know	Don't know	No	Don't know	No	No	Agree	Agree	Agree	Agree	No	No	No	No	No
Kasai central	Kananga	60	60 years and more	Secondary	Married	Protestant	Trader	Vehicle	Trade	Yes	0	Non	Johnson & Johnson	1 dose	1	0	1	1	0	0	0									Yes	No	Don't know	Don't know	No	Yes	No	No	Agree	Agree	Agree	Agree	No	No	No	No	No
Kasai central	Kananga	47	45 to 59 years	None	Married	Protestant	Unemployed	Vehicle	Family visit	Yes	0	Non	Moderna	2 doses	1	0	0	1	0	0	0									Yes	Don't know	Don't know	Don't know	No	Yes	No	No	Agree	Agree	Agree	Agree	No	No	No	No	No
Kasai central	Kananga	42	30 to 44 years	Primary	Married	Protestant	Unemployed	Vehicle	Medical care	Yes	0	Non	Johnson & Johnson	1 dose	1	0	1	1	0	0	0									Yes	No	Don't know	Don't know	No	Yes	No	No	Agree	Agree	Agree	Agree	No	No	No	No	No
Kasai central	Kananga	50	45 to 59 years	None	Married	Muslim	Unemployed	Vehicle	Family visit	No	1	Non										0	0	1	1	0	0	0	0	No	Don't know	Don't know	Don't know	Don't know	Don't know	Don't know	Don't know	Disagree	Disagree	Disagree	Disagree	Yes	No	No	No	No
Kasai central	Kananga	60	60 years and more	Secondary	Married	Other	Civil servant	Vehicle	Work	Yes	0	Non	Moderna	2 doses	1	0	1	1	0	0	0									Yes	No	No	Don't know	No	Yes	No	No	Agree	Agree	Agree	Agree	No	No	No	No	No
Kasai central	Kananga	55	45 to 59 years	Primary	Married	Protestant	Unemployed	Vehicle	Medical care	Yes	0	Non	Johnson & Johnson	1 dose	1	0	1	0	0	0	0									Yes	Don't know	Don't know	Don't know	No	No	No	No	Agree	Agree	Agree	Agree	No	No	No	No	No
Kasai central	Kananga	42	30 to 44 years	Primary	Married	Protestant	Civil servant	Vehicle	Work	Yes	0	Non	Johnson & Johnson	1 dose	1	0	1	1	0	0	0									Yes	No	No	Don't know	No	Yes	No	No	Agree	Agree	Agree	Agree	No	No	No	No	No
Kasai central	Kananga	50	45 to 59 years	Secondary	Married	Protestant	Civil servant	Vehicle	Family visit	Yes	0	Non	Johnson & Johnson	1 dose	1	0	0	1	0	0	0									Yes	No	No	Don't know	No	Yes	No	No	Agree	Agree	Agree	Agree	No	No	No	No	No
Kasai central	Kananga	49	45 to 59 years	Secondary	Married	Protestant	Trader	Vehicle	Trade	Yes	0	Non	Johnson & Johnson	1 dose	1	0	0	1	0	0	0									Yes	No	No	Don't know	No	No	No	No	Agree	Agree	Agree	Agree	No	No	No	No	No
Kasai central	Kananga	52	45 to 59 years	Primary	Married	Protestant	Unemployed	Vehicle	Family visit	Yes	0	Non	Moderna	2 doses	1	0	1	1	0	0	0									Yes	No	Don't know	Don't know	No	Yes	No	No	Agree	Agree	Agree	Agree	No	No	No	No	No
Kasai central	Kananga	28	18 to 29 years	Secondary	Married	Protestant	Unemployed	Vehicle	Family visit	Yes	0	Non	Johnson & Johnson	1 dose	1	0	1	1	0	0	0									Yes	No	Don't know	Don't know	No	Don't know	No	No	Agree	Agree	Agree	Agree	No	No	No	No	No
Kasai central	Kananga	40	30 to 44 years	Secondary	Married	Protestant	Trader	Vehicle	Trade	Yes	0	Non	Pfizer	2 doses	1	0	0	1	0	0	0									Yes	No	Don't know	Don't know	No	Yes	No	No	Agree	Agree	Agree	Agree	No	No	No	No	No
Kasai central	Kananga	19	18 to 29 years	Secondary	SIngle	Catholicism	Unemployed	Vehicle	To study	No	1	Non										0	0	1	0	0	1	0	0	No	No	Don't know	Don't know	Don't know	Don't know	Don't know	No	Disagree	Disagree	Disagree	Agree	Yes	No	No	No	No
Kasai central	Kananga	23	18 to 29 years	Primary	SIngle	Catholicism	Trader	Vehicle	Trade	Yes	0	Non	Pfizer	2 doses	1	0	1	1	0	0	0									Yes	No	No	Don't know	No	Don't know	No	No	Agree	Agree	Agree	Agree	No	No	No	No	No
Kasai central	Kananga	49	45 to 59 years	Primary	Married	Catholicism	Unemployed	Vehicle	Medical care	Yes	0	Non	Johnson & Johnson	1 dose	1	0	1	0	0	0	0									Yes	Don't know	Don't know	Don't know	No	Yes	No	No	Agree	Agree	Agree	Agree	No	No	No	No	No
Kasai central	Kananga	32	30 to 44 years	Secondary	Married	Protestant	Trader	Vehicle	Trade	Yes	0	Non	Johnson & Johnson	1 dose	1	0	0	1	0	0	0									Yes	No	Don't know	Don't know	No	Yes	No	No	Agree	Agree	Agree	Agree	No	No	No	No	No
Kasai central	Kananga	29	18 to 29 years	Tertiary	Married	Protestant	Civil servant	Vehicle	Work	No	1	Non										1	0	0	1	0	0	0	0	Don't know	No	Don't know	Don't know	No	Don't know	Don't know	Don't know	Disagree	Undecided	Disagree	Disagree	Yes	No	No	No	No
Kasai central	Kananga	53	45 to 59 years	Tertiary	Married	Protestant	Civil servant	Vehicle	Medical care	No	1	Non										0	0	1	1	1	0	0	0	No	Don't know	Don't know	Don't know	Don't know	Don't know	Don't know	Don't know	Undecided	Disagree	Disagree	Disagree	Yes	No	No	No	No
Kasai central	Kananga	19	18 to 29 years	Primary	SIngle	Protestant	Unemployed	Vehicle	Family visit	No	1	Non										0	0	0	0	0	1	0	0	Yes	Yes	Don't know	Don't know	Don't know	Don't know	Don't know	Don't know	Undecided	Agree	Agree	Agree	Yes	No	No	No	No
Kasai central	Kananga	19	18 to 29 years	Secondary	SIngle	Protestant	Other	Vehicle	To study	No	1	Non										0	0	0	0	0	1	0	0	Yes	Yes	No	Yes	Yes	Yes	No	No	Agree	Agree	Agree	Agree	Yes	No	No	No	No
Kasai central	Kananga	27	18 to 29 years	Tertiary	Married	Protestant	Trader	Vehicle	Trade	No	1	Non										1	0	0	0	0	0	0	0	Don't know	No	Don't know	Don't know	Don't know	Don't know	Don't know	Don't know	Undecided	Disagree	Disagree	Disagree	Yes	No	No	No	No
Kasai central	Kananga	33	30 to 44 years	Secondary	Married	Catholicism	Trader	Vehicle	Trade	Yes	0	Non	Moderna	2 doses	1	1	0	1	0	0	0									Yes	Yes	Yes	Yes	Yes	Yes	Yes	Yes	Disagree	Agree	Agree	Agree	Yes	No	No	No	No
Kasai central	Kananga	33	30 to 44 years	Secondary	Married	Protestant	Trader	Train	Trade	No	1	Non										1	0	1	0	1	0	0	0	Don't know	Don't know	Don't know	Don't know	No	Don't know	Don't know	Don't know	Undecided	Undecided	Undecided	Disagree	Yes	No	No	No	No
Kasai central	Kananga	27	18 to 29 years	Secondary	Married	Protestant	Civil servant	Train	Work	Yes	0	Non	Johnson & Johnson	1 dose	1	1	0	0	1	0	0									Yes	No	Yes	No	Yes	No	Don't know	No	Agree	Agree	Agree	Agree	Yes	No	No	No	No
Kasai central	Kananga	33	30 to 44 years	Secondary	Married	Protestant	Trader	Train	Trade	Yes	0	Non	Johnson & Johnson	1 dose	1	0	0	1	1	0	0									Yes	Yes	Yes	Yes	Yes	Yes	Yes	No	Agree	Agree	Agree	Agree	Yes	No	No	No	No
Kasai central	Kananga	56	45 to 59 years	Tertiary	Other	Catholicism	Trader	Train	Trade	Yes	0	Non	Moderna	2 doses	1	0	0	1	1	0	0									Yes	Yes	No	Yes	Yes	Yes	Yes	No	Agree	Agree	Agree	Agree	Yes	No	No	No	No
Kasai central	Kananga	52	45 to 59 years	Secondary	Married	Other	Other	Vehicle	Other	Yes	0	Non	Moderna	2 doses	1	1	0	1	1	0	0									Yes	Yes	No	Yes	Yes	Yes	Yes	No	Agree	Agree	Agree	Agree	Yes	No	No	No	No
Kasai central	Kananga	38	30 to 44 years	Primary	Married	Catholicism	Civil servant	Train	Family visit	Yes	0	Non	Moderna	2 doses	1	1	0	1	0	1	0									Yes	Yes	Yes	No	No	Yes	Yes	Yes	Agree	Agree	Agree	Agree	No	No	No	No	No
Kasai central	Kananga	36	30 to 44 years	Secondary	Married	Catholicism	Trader	Train	Trade	Yes	0	Non	Moderna	2 doses	1	1	0	1	1	0	0									Yes	Yes	Yes	Yes	Yes	Yes	Yes	No	Agree	Agree	Agree	Agree	Yes	No	No	No	No
Kasai central	Kananga	57	45 to 59 years	Tertiary	Married	Other	Civil servant	Train	Work	No	1	Non										0	0	0	0	1	1	0	0	Don't know	No	Don't know	No	Don't know	Don't know	Don't know	Don't know	Undecided	Disagree	Undecided	Undecided	Yes	No	No	No	No
Kasai central	Kananga	24	18 to 29 years	Primary	SIngle	Protestant	Trader	Vehicle	Trade	No	1	Non										0	1	1	0	0	0	0	0	Don't know	Don't know	Yes	No	No	Yes	Yes	Yes	Disagree	Disagree	Disagree	Disagree	Yes	No	No	No	No
Kasai central	Kananga	24	18 to 29 years	Secondary	Married	Catholicism	Healthcare worker	Vehicle	Family visit	Yes	0	Non	Johnson & Johnson	1 dose	1	0	0	1	0	0	0									Yes	Yes	Yes	No	No	Yes	No	Yes	Agree	Agree	Disagree	Agree	No	No	No	No	No
Kasai central	Kananga	32	30 to 44 years	Primary	Married	Protestant	Unemployed	Vehicle	Trade	Yes	0	Non	Moderna	2 doses	1	1	0	1	0	0	0									Yes	No	Yes	No	No	Yes	No	Yes	Agree	Agree	Disagree	Agree	No	No	No	No	No
Kasai central	Kananga	35	30 to 44 years	Tertiary	Married	Protestant	Healthcare worker	Vehicle	Family visit	Yes	0	Non	Johnson & Johnson	1 dose	1	1	0	1	0	0	0									Yes	Yes	Yes	No	No	Yes	Yes	Yes	Agree	Disagree	Agree	Agree	No	No	No	No	No
Kasai central	Kananga	30	30 to 44 years	Secondary	Married	Catholicism	Unemployed	Vehicle	Family visit	No	1	Non										1	0	1	0	0	0	0	0	Don't know	No	No	No	Yes	Yes	No	Don't know	Disagree	Disagree	Disagree	Disagree	Yes	No	No	No	No
[truncated: 1,024 more rows]
